# Supplementary material for: Role of cytoplasmic localization of maspin in promoting cell invasion in breast cancer with aggressive phenotype
Source: Sci Rep. 2021 May 31;11:11321. doi: 10.1038/s41598-021-90887-z (PMC8166868; doi:10.1038/s41598-021-90887-z)
Supplement: Supplementary file 3 — Supplementary Table S1. [file 41598_2021_90887_MOESM3_ESM.xlsx]

## Sheet: Sheet1
Table S1. List of 1,866 significantly differentially expressed genes in MB-231-maspin
Gene symbol	Ensembl ID	RefSeq ID	Enterz ID	Fold change	P-values
LPL	ENSG00000175445	NM_000237.2	4023	9.99	7.90.E-04
ALPK2	ENSG00000198796	NM_052947.3	115701	6.43	3.85.E-03
KISS1	ENSG00000170498	XM_011509525.1	3814	5.31	4.82.E-07
IL24	ENSG00000162892	XM_011509101.1	11009	4.85	3.35.E-05
PGM5	ENSG00000154330	NM_021965.3	5239	4.49	2.59.E-05
GALNT14	ENSG00000158089	NR_045602.1	79623	3.96	7.04.E-04
CD24	ENSG00000272398	NM_001291737.1	100133941	3.57	3.23.E-05
ADGRF1	ENSG00000153292	NM_025048.3	266977	3.49	9.06.E-06
CASP1	ENSG00000137752	XM_011543018.1	834	3.32	2.97.E-04
PSG5	ENSG00000204941	NM_001130014.1	5673	3.12	1.01.E-05
PDE9A	ENSG00000160191	NM_001315533.1	5152	3.01	6.29.E-04
HAS2	ENSG00000170961	XM_011517003.1	3037	2.48	1.58.E-04
CXCR4	ENSG00000121966	NM_001008540.1	7852	2.42	1.75.E-03
SRGN	ENSG00000122862	NR_036430.1	5552	2.42	5.66.E-03
ST6GAL1	ENSG00000073849	NM_173217.2	6480	2.2	1.62.E-05
RGS7	ENSG00000182901	NM_001282773.1	6000	2.18	4.14.E-04
PSG2	ENSG00000221878	NM_031246.3	5670	2.17	1.73.E-03
INHBA	ENSG00000122641	NM_002192.2	3624	2.16	2.79.E-05
RHOJ	ENSG00000126785	XM_011536993.1	57381	2.08	8.67.E-03
IL11	ENSG00000095752	NM_001267718.1	3589	2.07	1.50.E-03
PSG8	ENSG00000124467	NM_001130168.1	440533	2.07	7.79.E-04
CEACAM3	ENSG00000170956	NR_102333.2	1084	2.05	1.44.E-03
MOCS1	ENSG00000124615	XM_011514634.1	4337	1.99	2.67.E-03
ADGRF5	ENSG00000069122	NM_001098518.1	221395	1.89	1.97.E-03
RIMS2	ENSG00000176406	XM_011517402.1	9699	1.85	9.66.E-05
EDNRB	ENSG00000136160	XM_011534949.1	1910	1.83	3.47.E-02
PDE1C	ENSG00000154678	XM_011515414.1	5137	1.83	9.36.E-04
PSG3	ENSG00000221826	NM_021016.3	5671	1.82	2.78.E-03
IGFBP4	ENSG00000141753	NM_001552.2	3487	1.81	3.93.E-05
FAT3	-	XM_011542584.1	120114	1.81	1.27.E-03
FAM133A	ENSG00000179083	NM_173698.2	286499	1.76	3.44.E-02
HLA-DRB1	ENSG00000196126	NM_002124.3	3123	1.75	1.23.E-03
HLA-DRB5	ENSG00000198502	NM_002125.3	3127	1.74	3.86.E-04
SP140	ENSG00000079263	NM_001278453.1	11262	1.74	5.38.E-04
TNFRSF11B	ENSG00000164761	NM_002546.3	4982	1.73	1.81.E-03
AOX1	ENSG00000138356	NM_001159.3	316	1.73	9.12.E-03
PAGE5	ENSG00000158639	NM_001013435.2	90737	1.71	1.17.E-03
DNAJC6	ENSG00000116675	XM_011542488.1	9829	1.71	5.45.E-04
NRIP1	ENSG00000180530	NM_003489.3	8204	1.71	1.05.E-03
PRELP	ENSG00000188783	NM_201348.1	5549	1.7	2.71.E-03
CCDC148	ENSG00000153237	NM_001301684.1	130940	1.7	3.77.E-03
PON3	ENSG00000105852	NM_000940.2	5446	1.69	6.25.E-03
GJA1	ENSG00000152661	NM_000165.4	2697	1.68	3.92.E-03
FRMD3	ENSG00000172159	XM_005251882.1	257019	1.67	1.78.E-03
SOCS2	ENSG00000120833	NM_001270471.1	8835	1.64	5.07.E-04
PPME1	ENSG00000214517	XR_428916.1	51400	1.64	7.67.E-03
AQP1	ENSG00000240583	NM_001185061.1	358	1.63	4.07.E-02
IL7R	ENSG00000168685	NR_120485.1	3575	1.6	4.39.E-05
ZNF287	ENSG00000141040	XM_011523969.1	57336	1.58	1.13.E-03
PAGE2	ENSG00000234068	NM_207339.3	203569	1.57	5.37.E-03
CTGF	ENSG00000118523	NM_001901.2	1490	1.55	2.79.E-02
PXDN	ENSG00000130508	NM_012293.2	7837	1.55	1.38.E-03
CAP2	ENSG00000112186	NM_006366.2	10486	1.54	7.45.E-04
HIST1H2AC	ENSG00000180573	NM_003512.3	8334	1.52	7.68.E-04
PNKD	ENSG00000127838	NM_015488.4	25953	1.52	1.32.E-03
CPED1	ENSG00000106034	XM_011516583.1	79974	1.52	2.74.E-04
COL12A1	ENSG00000111799	NM_080645.2	1303	1.51	3.24.E-03
SHISA2	ENSG00000180730	XM_011535074.1	387914	1.51	1.25.E-02
MIEF2	ENSG00000177427	NM_148886.1	125170	1.5	4.63.E-02
CCDC126	ENSG00000169193	NM_138771.3	90693	1.49	9.33.E-03
MYH10	ENSG00000133026	XM_011523880.1	4628	1.49	2.89.E-05
MT1A	ENSG00000205362	NM_005946.2	4489	1.48	1.01.E-03
ZNF318	ENSG00000171467	XR_926126.1	24149	1.47	1.70.E-02
PPT2-EGFL8	-	NR_037861.1	100532746	1.46	3.25.E-05
ADTRP	ENSG00000111863	NM_032744.3	84830	1.46	3.46.E-03
CEP85L	ENSG00000111860	NM_001042475.2	387119	1.46	1.83.E-03
QPCT	ENSG00000115828	NM_012413.3	25797	1.46	2.40.E-02
RASGRP3	ENSG00000152689	NM_001139488.1	25780	1.46	5.87.E-03
TFAP2C	ENSG00000087510	NM_003222.3	7022	1.46	1.53.E-02
KRTAP2-3	-	NM_001165252.1	730755	1.45	1.66.E-04
PHLDB3	ENSG00000176531	NM_198850.3	653583	1.44	2.85.E-02
UBB	ENSG00000170315	NM_018955.3	7314	1.44	4.51.E-03
MBLAC2	ENSG00000176055	NM_203406.1	153364	1.44	6.27.E-03
RFPL4A	ENSG00000223638	NM_001145014.1	342931	1.43	1.41.E-03
FBXO48	ENSG00000204923	NM_001024680.2	554251	1.43	5.67.E-03
HLA-DRA	-	NM_019111.4	3122	1.43	5.09.E-04
ERCC6L	ENSG00000186871	NM_017669.2	54821	1.43	1.18.E-03
PPT2	-	NM_005155.6	9374	1.42	2.43.E-03
ATP6V1B2	ENSG00000147416	NM_001693.3	526	1.42	2.99.E-02
MREG	ENSG00000118242	NM_018000.2	55686	1.42	2.83.E-03
TCEAL1	ENSG00000172465	NM_004780.2	9338	1.42	3.66.E-04
CYLD	ENSG00000083799	XM_011522910.1	1540	1.42	3.74.E-02
ZCCHC2	ENSG00000141664	NM_017742.5	54877	1.41	1.77.E-02
DTNB	ENSG00000138101	NM_001256308.1	1838	1.41	1.22.E-02
SLC25A14	-	NM_001282198.1	9016	1.4	1.43.E-03
CENPI	ENSG00000102384	NM_001318521.1	2491	1.4	8.52.E-03
ZNF292	ENSG00000188994	NM_015021.1	23036	1.4	1.60.E-02
SP110	ENSG00000135899	NM_001185015.1	3431	1.39	2.30.E-02
ATXN1	ENSG00000124788	NG_011571.1	6310	1.39	3.35.E-03
KIFC1	-	XM_011514587.1	3833	1.39	3.86.E-02
SLC16A7	ENSG00000118596	XM_011538997.1	9194	1.39	1.38.E-03
CYP39A1	ENSG00000146233	NM_001278738.1	51302	1.38	1.35.E-02
STRN	ENSG00000115808	NM_003162.3	6801	1.38	6.11.E-03
MGLL	ENSG00000074416	NM_001003794.2	11343	1.38	4.27.E-03
ZNF479	ENSG00000185177	XM_011515615.1	90827	1.38	8.57.E-04
GAD1	ENSG00000128683	NM_000817.2	2571	1.38	1.32.E-02
SOCS5	ENSG00000171150	NM_144949.2	9655	1.38	2.25.E-02
NUAK1	ENSG00000074590	NM_014840.2	9891	1.38	2.70.E-03
SUPT3H	ENSG00000196284	NM_181356.2	8464	1.38	3.09.E-02
SLC29A1	ENSG00000112759	NM_001304463.1	2030	1.38	1.01.E-04
HHIP	ENSG00000164161	NM_022475.2	64399	1.37	1.89.E-02
PTN	ENSG00000105894	XM_005250516.1	5764	1.37	2.18.E-03
KMO	ENSG00000117009	NM_003679.4	8564	1.37	3.48.E-03
ATF6B	-	NM_001136153.1	1388	1.37	4.11.E-03
PPM1B	ENSG00000138032	NM_177968.3	5495	1.37	4.80.E-03
WDR91	ENSG00000105875	XR_242232.1	29062	1.37	9.91.E-03
ERCC6	ENSG00000225830	NM_000124.3	2074	1.37	9.77.E-03
KCNS3	ENSG00000170745	NM_002252.4	3790	1.37	3.03.E-03
EDN1	ENSG00000078401	NM_001168319.1	1906	1.37	5.99.E-03
SCG5	-	NM_003020.3	6447	1.37	9.54.E-04
PEA15	ENSG00000162734	NM_001297577.1	8682	1.37	1.23.E-02
CNFN	ENSG00000105427	NM_032488.3	84518	1.37	3.41.E-02
PRKAA1	ENSG00000132356	NM_206907.3	5562	1.37	5.26.E-03
C2orf44	ENSG00000163026	NM_001142319.1	80304	1.36	2.85.E-02
MTM1	ENSG00000171100	NM_000252.2	4534	1.36	1.43.E-04
CSPP1	ENSG00000104218	XM_011517609.1	79848	1.36	1.42.E-02
DOK1	ENSG00000115325	NM_001318869.1	1796	1.36	4.37.E-03
DCBLD1	ENSG00000164465	NM_173674.2	285761	1.36	1.01.E-02
SLC26A2	ENSG00000155850	NM_000112.3	1836	1.36	2.99.E-02
SLC22A4	ENSG00000197208	NM_003059.2	6583	1.36	3.10.E-02
ARNTL	ENSG00000133794	XM_011520113.1	406	1.36	6.43.E-03
TTC32	ENSG00000183891	NM_001008237.2	130502	1.36	7.89.E-04
C4BPB	ENSG00000123843	NM_001017366.2	725	1.36	1.72.E-03
MICB	-	NM_001289161.1	4277	1.36	3.57.E-03
ANKRD20A9P	ENSG00000206192	-	284232	1.36	1.61.E-03
SLC16A2	ENSG00000147100	NM_006517.4	6567	1.35	1.20.E-02
PHF6	ENSG00000156531	NM_032458.2	84295	1.35	3.57.E-03
SERPINB8	ENSG00000166401	NM_198833.1	5271	1.35	5.01.E-03
C6orf106	ENSG00000196821	XM_005249298.1	64771	1.35	4.66.E-02
TMEM2	ENSG00000135048	XM_005251869.3	23670	1.35	1.31.E-02
CDA	ENSG00000158825	NM_001785.2	978	1.35	8.88.E-04
PPP1CC	ENSG00000186298	XM_011538505.1	5501	1.35	4.94.E-02
C14orf37	ENSG00000139971	XM_011536471.1	145407	1.35	4.56.E-02
ZNF275	ENSG00000063587	NM_001080485.3	10838	1.35	2.53.E-02
TTK	ENSG00000112742	XM_011536100.1	7272	1.35	6.12.E-03
ZNF280C	ENSG00000056277	NM_017666.4	55609	1.35	2.96.E-03
PELI1	ENSG00000197329	NM_020651.3	57162	1.35	1.54.E-03
HOXD4	ENSG00000170166	NM_014621.2	3233	1.35	2.61.E-02
PRKAR2B	ENSG00000005249	XM_011516399.1	5577	1.35	1.84.E-03
IL31RA	ENSG00000164509	NM_001242638.1	133396	1.34	4.71.E-03
TMEM14A	ENSG00000096092	NM_014051.3	28978	1.34	8.61.E-03
ACIN1	ENSG00000100813	XR_429297.2	22985	1.34	1.07.E-02
HMSD	ENSG00000221887	NM_001123366.1	284293	1.34	9.85.E-03
IKBKG	ENSG00000269335	NM_001145255.2	8517	1.34	3.69.E-03
TAF13	ENSG00000197780	NM_005645.3	6884	1.34	1.53.E-02
MAD2L1BP	ENSG00000124688	NM_001003690.1	9587	1.33	2.34.E-03
LRIG1	-	NM_015541.2	26018	1.33	6.88.E-03
IRX1	ENSG00000170549	NM_024337.3	79192	1.33	3.51.E-02
DTNBP1	ENSG00000047579	NM_183040.2	84062	1.33	3.58.E-03
F2RL2	ENSG00000164220	NM_001256566.1	2151	1.33	4.73.E-03
DKC1	ENSG00000130826	NR_110022.1	1736	1.33	5.90.E-03
RASGRF1	ENSG00000058335	XM_011521868.1	5923	1.33	1.54.E-02
ZNF286A	ENSG00000187607	NM_001288649.1	57335	1.33	3.63.E-04
NFKBIE	ENSG00000146232	NM_004556.2	4794	1.33	1.34.E-02
IFNAR2	ENSG00000159110	NM_001289125.1	3455	1.33	5.74.E-04
GSTM3	ENSG00000134202	NR_024537.1	2947	1.33	8.41.E-03
ZSCAN26	ENSG00000197062	NM_152736.5	7741	1.33	3.32.E-02
2020-09-06	ENSG00000125354	NM_145799.3	23157	1.33	1.17.E-02
MPC1	ENSG00000060762	NR_073093.1	51660	1.33	9.32.E-03
NEDD9	ENSG00000111859	NR_073131.1	4739	1.32	1.13.E-02
LTB	-	NM_009588.1	4050	1.32	2.67.E-02
RALGAPB	ENSG00000170471	NM_020336.3	57148	1.32	1.55.E-03
EVI2B	ENSG00000185862	XM_005257946.2	2124	1.32	3.32.E-02
LYRM4-AS1	ENSG00000272142	NR_126017.1	100129461	1.32	3.26.E-02
LRRC75A	ENSG00000181350	XM_011523845.1	388341	1.32	2.75.E-03
ECM1	ENSG00000143369	NM_001202858.1	1893	1.32	1.28.E-02
NDC1	ENSG00000058804	XM_006710762.2	55706	1.32	9.70.E-03
HIVEP1	ENSG00000095951	XM_011514555.1	3096	1.32	2.50.E-03
MAOA	ENSG00000189221	NM_001270458.1	4128	1.32	1.35.E-03
SERTAD4	-	NM_019605.3	56256	1.32	1.29.E-03
PHGDH	ENSG00000092621	NM_006623.3	26227	1.32	1.30.E-02
NEXN	ENSG00000162614	XM_005271327.2	91624	1.32	4.60.E-02
ANK1	ENSG00000029534	XM_011544505.1	286	1.32	1.29.E-02
CENPQ	ENSG00000031691	NM_018132.3	55166	1.32	4.52.E-03
GOLGA8B	ENSG00000175265	XM_011521598.1	440270	1.31	4.69.E-04
CENPA	ENSG00000115163	NM_001042426.1	1058	1.31	1.68.E-04
PRPS1	ENSG00000147224	NM_002764.3	5631	1.31	1.34.E-02
LMBRD1	ENSG00000168216	XM_006715511.2	55788	1.31	1.73.E-03
FGF5	ENSG00000138675	NM_001291812.1	2250	1.31	9.87.E-03
H3F3B	ENSG00000132475	NM_005324.4	3021	1.31	8.31.E-03
DIAPH3	ENSG00000139734	XM_011535262.1	81624	1.31	6.47.E-03
RPL7L1	ENSG00000146223	-	285855	1.31	1.80.E-03
CXorf56	ENSG00000018610	NM_001170570.1	63932	1.31	1.07.E-02
SUCO	ENSG00000094975	NM_001282750.1	51430	1.31	1.66.E-02
MCM8	ENSG00000125885	NM_032485.5	84515	1.31	4.35.E-03
SUN3	ENSG00000164744	XM_011515253.1	256979	1.31	4.56.E-02
SLC35G1	ENSG00000176273	XM_011539372.1	159371	1.31	2.02.E-02
BCL2	ENSG00000171791	NM_000633.2	596	1.31	4.64.E-02
FRMD6	ENSG00000139926	XM_006720030.1	122786	1.31	5.49.E-03
MRPL19	ENSG00000115364	NM_014763.3	9801	1.31	5.80.E-03
SEC14L1	ENSG00000129657	NM_001144001.1	6397	1.31	7.88.E-03
DICER1	ENSG00000100697	XM_011536605.1	23405	1.31	1.76.E-03
PRKACB	ENSG00000142875	XM_005271020.1	5567	1.3	2.14.E-02
FAM89A	ENSG00000182118	NM_198552.2	375061	1.3	1.18.E-02
TXNIP	ENSG00000265972	NM_001313972.1	10628	1.3	8.71.E-05
COL8A1	ENSG00000144810	NM_020351.3	1295	1.3	2.07.E-03
ENO3	ENSG00000108515	XM_011523729.1	2027	1.3	1.48.E-02
TRMT2B	ENSG00000188917	NM_001167970.1	79979	1.3	1.69.E-03
MALT1	ENSG00000172175	NM_173844.2	10892	1.3	1.56.E-03
CDC42BPA	ENSG00000143776	NM_003607.3	8476	1.3	4.40.E-03
PLAC8	ENSG00000145287	NM_001130716.1	51316	1.3	1.81.E-02
CST1	ENSG00000170373	NM_001898.2	1469	1.3	3.26.E-02
L3HYPDH	ENSG00000126790	XM_005267298.2	112849	1.3	1.09.E-02
MAP1A	ENSG00000166963	NM_002373.5	4130	1.29	2.90.E-03
QKI	ENSG00000112531	XM_011536260.1	9444	1.29	3.13.E-02
SPTLC3	ENSG00000172296	NM_018327.2	55304	1.29	6.52.E-03
MMD	ENSG00000108960	XM_006721795.2	23531	1.29	8.71.E-03
HDAC9	ENSG00000048052	XM_011515651.1	9734	1.29	1.18.E-02
KIF2C	ENSG00000142945	NM_006845.3	11004	1.29	2.69.E-02
PRADC1	ENSG00000135617	NM_032319.1	84279	1.29	2.74.E-02
GANC	ENSG00000214013	NM_198141.2	2595	1.29	3.05.E-02
NKX3-1	ENSG00000167034	NR_046072.1	4824	1.29	9.00.E-03
FADS3	ENSG00000221968	XM_011545023.1	3995	1.29	3.91.E-02
ZFAND4	ENSG00000172671	XM_011540368.1	93550	1.29	3.57.E-02
PPIF	ENSG00000108179	XM_005269379.1	10105	1.29	8.59.E-03
FUCA1	ENSG00000179163	NM_000147.4	2517	1.29	2.24.E-02
SMARCA1	ENSG00000102038	NM_003069.4	6594	1.29	5.99.E-03
UBR2	ENSG00000024048	NM_015255.2	23304	1.29	4.22.E-03
TRABD	ENSG00000170638	NM_025204.3	80305	1.29	5.50.E-03
RNF144B	ENSG00000137393	XM_005248986.3	255488	1.29	9.25.E-03
PIK3CD	ENSG00000171608	NM_005026.3	5293	1.29	3.54.E-03
PPP3R1	ENSG00000273398	NM_000945.3	5534	1.29	3.20.E-02
TRIM39	-	NM_021253.3	56658	1.29	7.60.E-05
MPST	ENSG00000128309	NM_001130517.2	4357	1.29	4.59.E-02
RPL36A-HNRNPH2	ENSG00000126945	NM_001199974.1	100529097	1.29	8.99.E-04
NDEL1	ENSG00000166579	XM_011524013.1	81565	1.29	2.18.E-02
PPP4R3B	ENSG00000275052	NM_001122964.2	57223	1.29	1.55.E-02
SCD	ENSG00000226549	NM_005063.4	6319	1.29	1.89.E-02
AP1M2	ENSG00000129354	NM_001300887.1	10053	1.29	2.53.E-03
WDR46	ENSG00000227057	NM_005452.5	9277	1.28	4.63.E-03
FOXN2	ENSG00000170802	NM_002158.3	3344	1.28	4.93.E-02
ELOVL5	ENSG00000012660	NM_021814.4	60481	1.28	3.60.E-03
ADAL	ENSG00000168803	XM_011521297.1	161823	1.28	2.44.E-02
CDKN1A	ENSG00000124762	NM_000389.4	1026	1.28	5.49.E-03
RRP36	ENSG00000124541	NM_033112.2	88745	1.28	4.69.E-03
FAM63A	ENSG00000143409	NM_001319998.1	55793	1.28	2.26.E-02
NANOS1	ENSG00000188613	NM_199461.3	340719	1.28	1.06.E-02
CENPF	ENSG00000117724	XM_011509083.1	1063	1.28	3.82.E-02
GNL3L	ENSG00000130119	NM_001184819.1	54552	1.28	3.71.E-02
MRM1	ENSG00000278619	NM_024864.4	79922	1.28	4.40.E-03
GTF2H4	-	NM_001517.4	2968	1.28	3.71.E-03
WRAP53	ENSG00000141499	XM_011523952.1	55135	1.28	9.48.E-03
PCNX4	ENSG00000126773	XR_943509.1	64430	1.28	2.28.E-02
ZDHHC17	ENSG00000186908	XM_005268751.2	23390	1.28	4.88.E-03
MBD2	ENSG00000134046	NM_003927.4	8932	1.28	1.42.E-02
ST3GAL6	ENSG00000064225	NM_001271148.1	10402	1.28	1.25.E-02
SLFN13	ENSG00000154760	XM_011524383.1	146857	1.28	4.50.E-04
SLCO1B3	ENSG00000111700	NM_019844.3	28234	1.28	5.19.E-03
FAM98A	ENSG00000119812	NM_015475.4	25940	1.28	2.32.E-03
SRPX2	ENSG00000102359	NM_014467.2	27286	1.28	1.30.E-02
CXorf57	ENSG00000147231	NM_001184782.1	55086	1.28	7.31.E-03
MEA1	ENSG00000124733	NM_001318943.1	4201	1.28	4.55.E-02
VPS52	-	NM_022553.5	6293	1.28	9.07.E-03
FAM24B	ENSG00000213185	NM_152644.2	196792	1.27	7.14.E-03
RFTN1	ENSG00000131378	NM_015150.1	23180	1.27	1.35.E-03
SPPL2A	ENSG00000138600	XM_011522114.1	84888	1.27	1.72.E-02
KLHDC3	ENSG00000124702	NR_040101.1	116138	1.27	6.09.E-03
C6orf226	ENSG00000221821	NM_001008739.1	441150	1.27	1.37.E-02
C21orf91	ENSG00000154642	NM_001100421.1	54149	1.27	3.95.E-02
CHRNA5	ENSG00000169684	NM_000745.3	1138	1.27	1.13.E-02
RDH14	ENSG00000240857	NM_020905.3	57665	1.27	1.62.E-02
SMC2	ENSG00000136824	XM_011518153.1	10592	1.27	2.63.E-02
EID2	ENSG00000176396	NM_153232.3	163126	1.27	2.32.E-03
TRIB2	ENSG00000071575	NR_027303.1	28951	1.27	1.06.E-02
IER3	-	NM_003897.3	8870	1.27	1.67.E-02
UAP1	ENSG00000117143	NM_003115.4	6675	1.27	2.74.E-03
PDIA6	ENSG00000143870	NM_005742.3	10130	1.27	4.88.E-03
FGF1	ENSG00000113578	NM_001144935.1	2246	1.27	1.67.E-02
TMPRSS11E	ENSG00000087128	NM_014058.3	28983	1.27	2.78.E-03
CEP162	ENSG00000135315	NM_001286206.1	22832	1.27	1.96.E-02
ATP6AP1	ENSG00000071553	NM_001183.5	537	1.27	2.95.E-02
L2HGDH	ENSG00000087299	XM_011537169.1	79944	1.27	1.26.E-02
ITGB1BP1	ENSG00000119185	NR_134957.1	9270	1.27	6.95.E-04
ZBTB33	ENSG00000177485	NM_001184742.1	10009	1.27	6.63.E-03
TAP2	-	NM_001290043.1	6891	1.27	4.78.E-02
EFNA1	ENSG00000169242	XM_005244940.3	1942	1.27	1.05.E-02
KMT2A	ENSG00000118058	XM_006718839.2	4297	1.27	2.80.E-02
CCDC117	ENSG00000159873	NM_001284265.1	150275	1.27	2.16.E-02
BYSL	ENSG00000112578	NM_004053.3	705	1.27	9.84.E-03
NFATC3	ENSG00000072736	NM_173165.2	4775	1.27	1.94.E-02
RBM41	ENSG00000089682	NM_018301.3	55285	1.27	7.99.E-03
DDX3X	ENSG00000215301	NR_126093.1	1654	1.27	1.43.E-03
TBC1D5	ENSG00000131374	NM_014744.2	9779	1.27	1.40.E-04
LSM2	-	NM_021177.4	57819	1.27	2.76.E-02
CUL4B	ENSG00000158290	NM_001079872.1	8450	1.27	1.53.E-02
RNASEK-C17orf49	ENSG00000161939	NR_037717.1	100529209	1.27	2.71.E-02
FOLR1	ENSG00000110195	NM_000802.3	2348	1.26	2.05.E-02
TOP2A	ENSG00000131747	XM_011525165.1	7153	1.26	1.25.E-02
WT1	ENSG00000184937	NM_024426.4	7490	1.26	6.20.E-04
GCLC	ENSG00000001084	NM_001197115.1	2729	1.26	5.83.E-03
NXT2	ENSG00000101888	NM_001242618.1	55916	1.26	4.58.E-03
POLH	-	NM_001291970.1	5429	1.26	1.71.E-02
HJURP	ENSG00000123485	NM_001282963.1	55355	1.26	9.39.E-03
ACYP2	ENSG00000170634	NM_138448.3	98	1.26	5.35.E-03
ANKRD1	ENSG00000148677	NM_014391.2	27063	1.26	1.49.E-02
SUCLG1	ENSG00000163541	NM_003849.3	8802	1.26	2.45.E-02
GKAP1	ENSG00000165113	XM_006717293.1	80318	1.26	4.93.E-02
NKRF	ENSG00000077721	NM_001173488.1	55922	1.26	1.33.E-02
TRAM2	ENSG00000065308	NM_012288.3	9697	1.26	1.95.E-02
HSPA1A	ENSG00000204389	NM_005345.5	3303	1.26	1.45.E-02
SEC22B	ENSG00000265808	NM_004892.5	9554	1.26	7.67.E-03
NT5C3A	ENSG00000122643	XM_011515409.1	51251	1.26	3.17.E-03
EOGT	ENSG00000163378	NR_103826.1	285203	1.26	7.65.E-03
SGF29	ENSG00000176476	NM_138414.2	112869	1.26	2.55.E-02
PCMTD1	ENSG00000168300	XM_011517444.1	115294	1.26	4.02.E-03
ANKRD28	ENSG00000206560	NM_001195099.1	23243	1.26	1.27.E-02
ASCC3	ENSG00000112249	NM_006828.3	10973	1.26	1.64.E-03
ROCK2	ENSG00000134318	NM_004850.3	9475	1.26	1.92.E-02
ZNF114	ENSG00000178150	NM_001301062.1	163071	1.26	4.16.E-03
IGFBPL1	ENSG00000137142	NM_001007563.2	347252	1.26	3.18.E-03
GTSE1	ENSG00000075218	NM_016426.6	51512	1.26	5.91.E-03
PRPF4B	ENSG00000112739	XM_011514970.1	8899	1.26	2.95.E-02
RING1	-	NM_002931.3	6015	1.26	1.38.E-02
MRPS10	ENSG00000048544	NM_018141.3	55173	1.26	2.15.E-02
EIF3D	ENSG00000100353	NM_003753.3	8664	1.26	1.04.E-02
TNFSF12	ENSG00000239697	NR_037146.1	8742	1.26	6.01.E-03
SENP7	ENSG00000138468	NM_001282802.1	57337	1.26	4.59.E-02
NXPE3	ENSG00000144815	NM_001134456.1	91775	1.26	1.50.E-02
RPP40	ENSG00000124787	XR_926031.1	10799	1.26	9.34.E-03
PSTPIP2	ENSG00000152229	NM_024430.3	9050	1.26	1.54.E-02
RBM12B	ENSG00000183808	XM_011517029.1	389677	1.26	3.94.E-02
ZNF343	ENSG00000256566	NM_001282496.1	79175	1.26	4.05.E-02
APPL2	ENSG00000136044	XM_006719472.1	55198	1.26	6.38.E-03
EEF1E1-BLOC1S5	ENSG00000265818	NR_037618.1	100526837	1.26	1.38.E-02
ZNF322P1	ENSG00000188801	-	387328	1.26	4.01.E-03
CEP120	ENSG00000168944	NM_153223.3	153241	1.25	4.92.E-02
PHF14	ENSG00000106443	XM_011515625.1	9678	1.25	3.25.E-02
FILIP1L	ENSG00000168386	NM_001282794.1	11259	1.25	2.80.E-02
YWHAE	ENSG00000108953	NR_024058.1	7531	1.25	6.27.E-03
SLC25A12	ENSG00000115840	NR_047549.1	8604	1.25	2.71.E-02
GTPBP4	ENSG00000107937	NM_012341.2	23560	1.25	3.54.E-02
ZNF623	ENSG00000183309	XM_006716708.2	9831	1.25	3.64.E-02
NDUFC2-KCTD14	ENSG00000151364	NM_001203262.1	100532726	1.25	6.67.E-03
PBDC1	ENSG00000102390	NM_001300888.1	51260	1.25	1.26.E-02
MT1M	ENSG00000205364	NM_176870.2	4499	1.25	1.62.E-02
VEGFA	ENSG00000112715	NM_001171628.1	7422	1.25	4.01.E-02
TTC23	ENSG00000103852	XR_931895.1	64927	1.25	2.16.E-02
HSPA4	ENSG00000170606	NM_002154.3	3308	1.25	7.15.E-03
MOB1A	ENSG00000114978	NM_001317111.1	55233	1.25	1.36.E-03
LOC100289361	ENSG00000241570	NR_034032.1	100289361	1.25	5.46.E-03
ZSCAN9	ENSG00000137185	NM_001199480.1	7746	1.25	2.03.E-03
INHBB	-	NM_002193.2	3625	1.25	3.43.E-02
USP32	-	XM_011525379.1	84669	1.25	4.55.E-03
TCEAL3	ENSG00000196507	NM_001006933.1	85012	1.25	1.69.E-02
CHMP1B	ENSG00000255112	NM_020412.4	57132	1.25	1.97.E-03
PIGN	ENSG00000197563	NM_176787.4	23556	1.25	2.18.E-02
RNF167	ENSG00000108523	NM_001320361.1	26001	1.25	3.82.E-02
UBL3	ENSG00000122042	XM_011535123.1	5412	1.25	2.62.E-02
SLC1A3	ENSG00000079215	NM_001289940.1	6507	1.25	2.24.E-02
NUDT4	ENSG00000173598	XM_011537796.1	11163	1.25	6.56.E-03
DAB2	ENSG00000153071	NM_001244871.1	1601	1.25	1.89.E-02
PNRC1	ENSG00000146278	NM_006813.2	10957	1.25	5.09.E-03
ING3	ENSG00000071243	NM_019071.2	54556	1.25	1.67.E-03
ADAM17	ENSG00000151694	NM_003183.5	6868	1.25	1.85.E-02
GCSH	ENSG00000140905	NR_033249.1	2653	1.25	9.86.E-03
KCTD10	ENSG00000110906	XM_011538795.1	83892	1.25	3.50.E-03
FOXO3	ENSG00000118689	XM_011535629.1	2309	1.25	4.04.E-02
CCDC190	ENSG00000185860	XM_006711289.2	339512	1.25	8.39.E-04
FIG4	ENSG00000112367	XM_011536281.1	9896	1.25	4.64.E-02
TMEM106A	ENSG00000184988	XM_006721659.2	113277	1.25	2.45.E-02
DDHD1	ENSG00000100523	XM_005268105.1	80821	1.25	2.14.E-02
BHLHB9	ENSG00000198908	NM_001142527.1	80823	1.25	2.33.E-02
RNF113A	ENSG00000125352	NM_006978.2	7737	1.25	2.55.E-04
CSRP2	ENSG00000175183	NM_001300965.1	1466	1.25	1.18.E-02
PLEKHA8	ENSG00000106086	XM_005249898.1	84725	1.25	3.08.E-03
TDP1	ENSG00000042088	XM_006720200.2	55775	1.25	7.51.E-04
VOPP1	ENSG00000154978	XM_011515545.1	81552	1.25	2.26.E-02
RBM23	ENSG00000100461	XM_011536906.1	55147	1.25	2.77.E-02
GAS6	ENSG00000183087	NM_000820.3	2621	1.25	1.27.E-02
TMEM97	ENSG00000109084	XM_005257965.2	27346	1.25	1.96.E-02
ABCF1	-	NM_001025091.1	23	1.25	1.31.E-02
PM20D2	ENSG00000146281	NM_001010853.2	135293	1.25	5.40.E-04
ARMCX6	ENSG00000204072	NR_033670.1	54470	1.24	3.97.E-02
GRAMD1C	ENSG00000178075	NM_017577.4	54762	1.24	4.66.E-02
USP25	ENSG00000155313	NM_001283041.1	29761	1.24	3.75.E-02
DDX58	ENSG00000107201	NM_014314.3	23586	1.24	1.85.E-02
NAPG	ENSG00000134265	NM_003826.2	8774	1.24	3.66.E-03
PLSCR3	ENSG00000262481	NM_020360.3	57048	1.24	1.94.E-03
MICA	-	NM_001289152.1	100507436	1.24	6.56.E-04
TBCC	ENSG00000124659	NM_003192.2	6903	1.24	2.23.E-04
MED11	ENSG00000161920	NM_001305000.1	400569	1.24	1.23.E-02
TMEM65	ENSG00000164983	XM_011516847.1	157378	1.24	4.43.E-03
MAP2K4	ENSG00000065559	XM_011523977.1	6416	1.24	1.32.E-02
NCF2	ENSG00000116701	XM_005245207.1	4688	1.24	2.19.E-02
STARD13	ENSG00000133121	XM_011535299.1	90627	1.24	4.54.E-03
LIG4	ENSG00000174405	XM_005254058.2	3981	1.24	2.10.E-02
FBN1	ENSG00000166147	NM_000138.4	2200	1.24	6.65.E-03
REEP3	ENSG00000165476	NM_001001330.2	221035	1.24	1.07.E-02
FHIT	ENSG00000189283	NM_001166243.1	2272	1.24	8.11.E-04
LOC729080	ENSG00000226040	NR_033244.1	729080	1.24	1.84.E-02
HIST1H4G	ENSG00000275663	NM_003547.2	8369	1.24	3.20.E-02
BLOC1S2	ENSG00000196072	NM_001282438.1	282991	1.24	4.15.E-02
EVA1A	ENSG00000115363	NM_032181.2	84141	1.24	1.91.E-02
GGT5	ENSG00000099998	NM_001099782.2	2687	1.24	3.26.E-02
NBR1	ENSG00000188554	XM_006721903.1	4077	1.24	2.22.E-02
GOPC	ENSG00000282218	NM_001017408.2	57120	1.24	2.44.E-03
DCP2	ENSG00000172795	NR_038352.1	167227	1.24	4.86.E-03
KIAA1324	ENSG00000116299	XM_011541827.1	57535	1.24	1.97.E-02
MLLT4	ENSG00000130396	NM_001040000.2	4301	1.24	3.25.E-02
RRAGD	ENSG00000025039	NM_021244.4	58528	1.24	1.23.E-03
GUSB	ENSG00000169919	XM_011516114.1	2990	1.24	4.08.E-03
KDSR	ENSG00000119537	NM_002035.2	2531	1.24	1.02.E-02
UBXN2A	ENSG00000173960	NM_181713.3	165324	1.24	3.25.E-02
PNISR	ENSG00000132424	NM_032870.2	25957	1.24	2.30.E-02
CPEB4	ENSG00000113742	XM_005265994.1	80315	1.24	5.82.E-03
ZNF224	ENSG00000267680	NM_013398.2	7767	1.24	3.89.E-03
NHLRC2	ENSG00000196865	NM_198514.3	374354	1.24	9.70.E-03
TBC1D22B	ENSG00000065491	NR_130108.1	55633	1.24	3.53.E-03
ACAP2	ENSG00000114331	NM_012287.5	23527	1.24	2.46.E-02
KDM1B	ENSG00000165097	NM_153042.3	221656	1.24	1.86.E-02
CLK3	ENSG00000179335	XM_005254153.3	1198	1.24	2.12.E-02
MGA	ENSG00000174197	XM_011521401.1	23269	1.24	3.19.E-02
RABEP1	ENSG00000029725	XM_011524061.1	9135	1.24	9.48.E-03
BACH1	-	NM_206866.2	571	1.24	9.71.E-03
SLAIN1	ENSG00000139737	XM_011534930.1	122060	1.24	2.89.E-02
NELFE	-	XM_011514913.1	7936	1.24	1.13.E-02
SYNGR1	ENSG00000100321	NM_145738.2	9145	1.24	2.52.E-02
GATC	ENSG00000257218	NR_033684.1	283459	1.24	4.29.E-02
SCARA3	ENSG00000168077	NM_182826.1	51435	1.24	5.31.E-03
ASPM	ENSG00000066279	NM_018136.4	259266	1.24	2.50.E-03
NFU1	ENSG00000169599	NR_045631.1	27247	1.24	1.45.E-02
FECH	ENSG00000066926	NM_000140.3	2235	1.23	2.08.E-03
GMNN	ENSG00000112312	XM_011514651.1	51053	1.23	2.54.E-02
KIAA1033	ENSG00000136051	XM_005268746.3	23325	1.23	1.92.E-02
PIK3CA	ENSG00000121879	NM_006218.2	5290	1.23	8.11.E-03
PIGK	ENSG00000142892	NM_005482.2	10026	1.23	3.70.E-02
MCUR1	ENSG00000050393	NM_001031713.3	63933	1.23	2.65.E-02
DKKL1	ENSG00000104901	NM_001197302.1	27120	1.23	4.36.E-02
MYEF2	ENSG00000104177	XM_011521657.1	50804	1.23	2.24.E-02
ASAP2	ENSG00000119185	NM_003887.2	8853	1.23	1.17.E-02
DGUOK	ENSG00000114956	NR_134898.1	1716	1.23	1.37.E-02
PSME4	ENSG00000068878	NM_014614.2	23198	1.23	2.76.E-02
TMEM214	ENSG00000119777	NM_017727.4	54867	1.23	3.47.E-02
MAMDC2	ENSG00000165072	XM_011518475.1	256691	1.23	2.83.E-05
GATA3	ENSG00000107485	XM_005252443.3	2625	1.23	1.39.E-02
C1QBP	ENSG00000108561	NM_001212.3	708	1.23	4.87.E-03
TRMU	ENSG00000100416	NR_104240.1	55687	1.23	2.54.E-02
TRMT12	ENSG00000183665	NM_017956.3	55039	1.23	2.98.E-02
LEMD2	ENSG00000161904	NM_001143944.1	221496	1.23	2.83.E-02
ZNF251	-	NM_138367.1	90987	1.23	9.84.E-03
TANGO2	ENSG00000183597	NR_104274.1	128989	1.23	1.15.E-02
LGALS8	ENSG00000116977	NM_006499.4	3964	1.23	4.87.E-03
VEPH1	ENSG00000197415	NM_001167911.1	79674	1.23	4.80.E-02
RNASEK	ENSG00000219200	NR_037715.1	440400	1.23	9.27.E-03
ZKSCAN5	ENSG00000196652	XM_011515999.1	23660	1.23	1.14.E-02
C17orf75	ENSG00000108666	XM_005258022.2	64149	1.23	7.76.E-03
MPLKIP	ENSG00000168303	NM_138701.3	136647	1.23	4.01.E-02
LAMP2	ENSG00000005893	NM_001122606.1	3920	1.23	1.29.E-02
EEA1	ENSG00000102189	XM_011538815.1	8411	1.23	4.66.E-02
PGM3	ENSG00000013375	XR_942480.1	5238	1.23	4.07.E-02
FXR2	ENSG00000129245	XR_243572.1	9513	1.23	1.21.E-02
AKIRIN2	ENSG00000135334	NM_018064.3	55122	1.23	3.00.E-02
MVK	ENSG00000110921	XM_011538372.1	4598	1.23	5.74.E-03
RNGTT	ENSG00000111880	XR_942617.1	8732	1.23	6.05.E-03
KIF15	-	NM_020242.2	56992	1.23	1.73.E-02
COQ3	ENSG00000132423	XM_011535899.1	51805	1.23	2.21.E-02
MEMO1P1	ENSG00000226054	-	728556	1.23	2.10.E-02
DNAJB2	ENSG00000135924	NM_001039550.1	3300	1.23	3.73.E-02
CFL2	ENSG00000165410	XM_011536363.1	1073	1.23	1.75.E-02
FZD2	-	NM_001466.3	2535	1.23	4.47.E-02
RHOBTB1	ENSG00000072422	XM_011540427.1	9886	1.23	1.65.E-02
PCGF1	ENSG00000115289	NM_032673.2	84759	1.23	4.99.E-02
RNF6	ENSG00000127870	XM_005266486.1	6049	1.23	2.94.E-02
SPIN4	ENSG00000186767	NM_001012968.2	139886	1.23	5.00.E-03
U2AF1	ENSG00000275895	NM_001025204.1	7307	1.23	5.99.E-03
ZBTB44	ENSG00000196323	XM_006718826.2	29068	1.23	1.17.E-03
SLC23A2	ENSG00000089057	NM_005116.5	9962	1.23	2.50.E-02
SPDL1	ENSG00000040275	NM_017785.4	54908	1.22	4.26.E-03
GTF2I	ENSG00000263001	XR_927460.1	2969	1.22	5.21.E-03
SETSIP	-	NM_001287737.1	646817	1.22	1.73.E-02
HBS1L	ENSG00000112339	NM_006620.3	10767	1.22	5.56.E-03
TRIM26	-	XM_011514859.1	7726	1.22	1.69.E-02
ZNF439	ENSG00000171291	-	90594	1.22	4.19.E-02
ZNF440	ENSG00000171295	NM_152357.2	126070	1.22	1.82.E-02
PGBD1	ENSG00000137338	NM_001184743.1	84547	1.22	4.35.E-02
PTBP3	ENSG00000119314	XM_005252324.2	9991	1.22	2.63.E-02
IPO5	ENSG00000065150	XM_005254052.2	3843	1.22	3.69.E-02
GGCT	ENSG00000006625	NM_024051.3	79017	1.22	2.15.E-02
AP1B1	ENSG00000100280	NM_001127.3	162	1.22	2.24.E-02
TEX10	ENSG00000136891	XM_011518798.1	54881	1.22	3.09.E-02
CHRAC1	ENSG00000104472	NR_040712.1	54108	1.22	5.90.E-06
UBE2G2	ENSG00000184787	NM_003343.5	7327	1.22	3.58.E-02
CCND3	ENSG00000112576	XM_011514972.1	896	1.22	1.76.E-02
RFWD3	ENSG00000168411	XM_011523191.1	55159	1.22	3.95.E-02
CHMP2B	ENSG00000083937	NM_001244644.1	25978	1.22	7.47.E-03
DCTN1	ENSG00000204843	NR_033935.1	1639	1.22	1.57.E-02
TGM2	ENSG00000198959	NM_004613.2	7052	1.22	6.18.E-03
SMC6	ENSG00000163029	NM_001142286.1	79677	1.22	1.20.E-02
SMCHD1	ENSG00000101596	XM_011525647.1	23347	1.22	1.60.E-02
MSH2	ENSG00000095002	NM_000251.2	4436	1.22	7.81.E-03
FBXO32	ENSG00000156804	NM_058229.3	114907	1.22	1.50.E-02
GPATCH11	ENSG00000152133	NM_174931.3	253635	1.22	6.34.E-03
PRIM2	ENSG00000146143	XM_011514731.1	5558	1.22	6.27.E-03
ACVR2A	ENSG00000121989	NM_001278580.1	92	1.22	3.41.E-02
MTFR2	ENSG00000146410	NM_001318738.1	113115	1.22	1.27.E-02
PURB	ENSG00000146676	NM_033224.4	5814	1.22	1.04.E-02
SPINK4	ENSG00000122711	NM_014471.1	27290	1.22	5.29.E-03
VPS4B	ENSG00000119541	NM_004869.3	9525	1.22	1.39.E-03
CASC5	ENSG00000137812	XM_011521817.1	57082	1.22	1.08.E-02
LRRC1	ENSG00000137269	NM_018214.4	55227	1.22	1.41.E-02
ADGRG6	ENSG00000112414	NM_001032394.2	57211	1.22	1.20.E-02
ABCA5	ENSG00000154265	NM_172232.3	23461	1.22	3.75.E-03
CHAC2	ENSG00000143942	NM_001008708.2	494143	1.22	1.28.E-02
CEP57L1	ENSG00000183137	NM_001271853.1	285753	1.22	2.92.E-02
WDR89	ENSG00000140006	XM_011536385.1	112840	1.22	3.22.E-02
RASAL2	ENSG00000075391	NM_170692.2	9462	1.22	2.26.E-02
C2CD3	ENSG00000168014	XR_949874.1	26005	1.22	2.36.E-02
ASXL2	ENSG00000143970	NM_018263.4	55252	1.22	1.15.E-02
PBK	ENSG00000168078	XM_006716368.2	55872	1.22	7.15.E-03
EFL1	-	XM_011522000.1	79631	1.22	1.08.E-02
SRF	ENSG00000112658	NM_003131.3	6722	1.22	3.66.E-02
SWT1	ENSG00000116668	NM_017673.6	54823	1.22	3.98.E-02
2020-09-07	ENSG00000122545	XM_011515662.1	989	1.21	3.51.E-02
TRIM16L	ENSG00000221926	NM_001037330.1	147166	1.21	2.68.E-02
GCFC2	ENSG00000005436	NM_003203.4	6936	1.21	9.98.E-03
FANCE	ENSG00000112039	NM_021922.2	2178	1.21	5.99.E-03
DNAAF2	ENSG00000165506	NM_001083908.1	55172	1.21	2.78.E-02
LACTB	ENSG00000103642	XR_429442.1	114294	1.21	3.35.E-04
GLYR1	ENSG00000140632	XR_932954.1	84656	1.21	1.68.E-02
TAF8	ENSG00000137413	NM_138572.2	129685	1.21	3.93.E-03
LOC105371297	ENSG00000125166	XR_933640.1	105371297	1.21	2.78.E-03
FAM185A	ENSG00000222011	XR_927404.1	222234	1.21	4.87.E-03
HMOX1	ENSG00000100292	NM_002133.2	3162	1.21	2.77.E-02
STK3	ENSG00000104375	XM_011517257.1	6788	1.21	2.21.E-02
RAB29	ENSG00000117280	NM_001135664.1	8934	1.21	2.93.E-02
PUM2	ENSG00000055917	NM_001282752.1	23369	1.21	7.34.E-03
DBNL	ENSG00000136279	XM_011515325.1	28988	1.21	4.03.E-03
ZNF184	ENSG00000096654	NM_001318891.1	7738	1.21	3.12.E-03
GNL1	ENSG00000204590	NM_005275.3	2794	1.21	4.92.E-02
TCF19	-	NM_001318908.1	6941	1.21	2.16.E-03
CCNT2	ENSG00000082258	NR_037649.1	905	1.21	1.50.E-02
LGMN	ENSG00000100600	XM_005267863.3	5641	1.21	3.30.E-03
DDX39B	-	NR_037852.1	7919	1.21	4.37.E-02
SF3B4	ENSG00000258988	NM_005850.4	10262	1.21	1.84.E-02
NONO	ENSG00000147140	NM_001145409.1	4841	1.21	4.37.E-03
PTGER4	ENSG00000171522	NM_000958.2	5734	1.21	2.80.E-02
TYMS	ENSG00000176890	NM_001071.2	7298	1.21	3.56.E-02
NDUFA6	-	NM_002490.3	4700	1.21	1.57.E-02
EPM2AIP1	ENSG00000178567	NM_014805.3	9852	1.21	7.02.E-03
PDP2	ENSG00000172840	XM_005256068.3	57546	1.21	3.33.E-02
ADORA2B	ENSG00000170425	XM_011523660.1	136	1.21	4.16.E-03
GTPBP10	ENSG00000105793	NM_033107.3	85865	1.21	5.68.E-03
QSER1	ENSG00000060749	XM_006718323.2	79832	1.21	9.16.E-03
OSBPL2	ENSG00000130703	NM_001278649.1	9885	1.21	2.75.E-03
NLK	ENSG00000087095	XM_005257988.2	51701	1.21	1.70.E-02
TRIP11	ENSG00000100815	XM_005268215.2	9321	1.21	1.34.E-02
ICK	ENSG00000112144	NM_016513.4	22858	1.21	3.02.E-02
TCF12	ENSG00000140262	XM_011521969.1	6938	1.21	3.50.E-02
ZMYND11	ENSG00000015171	XM_011519302.1	10771	1.21	3.61.E-04
NADK	ENSG00000008130	XM_006710839.1	65220	1.21	3.05.E-03
MPHOSPH9	ENSG00000051825	XM_006719192.2	10198	1.21	3.48.E-02
FAM195B	ENSG00000225663	XM_011523571.1	348262	1.21	8.45.E-03
ZNF155	ENSG00000204920	NM_001260488.1	7711	1.21	4.06.E-02
B3GALNT2	-	NM_001277155.2	148789	1.21	2.64.E-02
KPNA2	ENSG00000182481	XM_011524783.1	3838	1.21	5.04.E-03
C3orf17	ENSG00000163608	NR_134969.1	25871	1.21	1.67.E-02
RPIA	ENSG00000153574	NM_144563.2	22934	1.21	6.02.E-03
PREP	ENSG00000085377	XM_005267044.1	5550	1.21	7.40.E-03
IFNGR1	-	XM_006715471.2	3459	1.21	1.46.E-02
MMS22L	ENSG00000146263	NM_198468.2	253714	1.21	2.20.E-02
MITF	ENSG00000187098	NM_198159.2	4286	1.2	2.19.E-02
SLC4A1AP	ENSG00000232060	NM_018158.2	22950	1.2	3.72.E-03
XPO4	ENSG00000132953	XM_005266504.2	64328	1.2	4.40.E-03
C7orf26	ENSG00000146576	XM_005249845.3	79034	1.2	8.04.E-03
BAG2	ENSG00000112208	NM_004282.3	9532	1.2	1.60.E-02
HIST1H4B	ENSG00000278705	NM_003544.2	8366	1.2	3.35.E-02
TRIM2	ENSG00000109654	NM_001130067.1	23321	1.2	2.40.E-02
ITGAE	ENSG00000083457	XM_011523828.1	3682	1.2	3.15.E-03
ATG5	ENSG00000057663	NM_001286111.1	9474	1.2	2.01.E-02
PCNX1	ENSG00000100731	XM_005267429.2	22990	1.2	2.56.E-02
ANKHD1	ENSG00000131503	NM_017747.2	54882	1.2	2.40.E-02
MYO5A	ENSG00000197535	XM_011521612.1	4644	1.2	2.99.E-02
TACC1	ENSG00000147526	XM_011544638.1	6867	1.2	1.19.E-03
SCYL2	ENSG00000136021	XM_011538560.1	55681	1.2	2.52.E-02
AVL9	ENSG00000105778	XM_005249671.3	23080	1.2	2.24.E-02
MYLK	ENSG00000065534	NM_053027.3	4638	1.2	1.80.E-02
CEP192	ENSG00000101639	XM_005258110.1	55125	1.2	2.10.E-02
C12orf49	ENSG00000111412	XM_005253937.3	79794	1.2	2.42.E-02
CUTA	-	NM_001014837.1	51596	1.2	2.54.E-02
PFDN6	ENSG00000204220	NM_001265596.1	10471	1.2	1.52.E-03
VIPR1	ENSG00000114812	NM_001251883.1	7433	1.2	2.18.E-03
CCDC186	ENSG00000165813	XM_011539915.1	55088	1.2	6.88.E-04
ARPC3	ENSG00000111229	NM_001287222.1	10094	1.2	1.58.E-03
RIT1	ENSG00000143622	NM_001256821.1	6016	1.2	1.38.E-02
AGO2	ENSG00000123908	XM_011516968.1	27161	1.2	2.67.E-02
STK38	ENSG00000112079	XR_926047.1	11329	1.2	1.34.E-02
HEATR1	ENSG00000119285	NM_018072.5	55127	1.2	2.19.E-02
TUBB	-	NR_120608.1	203068	1.2	1.11.E-02
RNMTL1	ENSG00000171861	NM_001317947.1	55178	1.2	1.66.E-02
DDX1	ENSG00000079785	NM_004939.2	1653	1.2	2.08.E-02
CNDP2	ENSG00000133313	NM_001168499.1	55748	1.2	3.66.E-02
KIF23	ENSG00000137807	XM_011522240.1	9493	1.2	4.43.E-02
ZNF347	ENSG00000197937	NM_001172675.1	84671	1.2	2.24.E-02
WDR44	ENSG00000131725	NM_001184966.1	54521	1.2	2.55.E-02
ZADH2	ENSG00000180011	NM_001306093.1	284273	1.2	2.05.E-02
SAMHD1	ENSG00000101347	NM_015474.3	25939	1.2	4.27.E-02
FBXO11	ENSG00000138081	NM_001190274.1	80204	1.2	4.65.E-02
CREBRF	ENSG00000164463	XM_011534442.1	153222	1.2	1.34.E-02
PRKCE	ENSG00000171132	NM_005400.2	5581	1.2	3.52.E-02
GPS2	ENSG00000132522	NM_004489.4	2874	1.2	5.23.E-03
TMEM230	ENSG00000089063	NM_001009924.1	29058	1.2	3.14.E-02
CREM	ENSG00000095794	XM_011519336.1	1390	1.2	4.46.E-03
TLR2	ENSG00000137462	NM_001318796.1	7097	1.2	1.45.E-02
LAPTM4A	ENSG00000068697	NM_014713.4	9741	1.2	2.02.E-02
PNO1	ENSG00000115946	NM_020143.2	56902	1.2	2.54.E-03
BIRC6	ENSG00000115760	NM_016252.3	57448	1.2	2.84.E-02
YIPF4	ENSG00000119820	NM_032312.3	84272	1.2	4.06.E-02
UBTF	ENSG00000108312	XM_011525177.1	7343	1.2	1.39.E-02
KAT2B	ENSG00000114166	NM_003884.4	8850	1.2	2.69.E-02
CHN2	ENSG00000106069	NR_120525.1	1124	1.2	1.57.E-02
YIPF3	ENSG00000137207	NM_015388.3	25844	1.2	3.17.E-02
NRM	-	NR_073065.1	11270	1.2	2.96.E-02
LAYN	ENSG00000204381	XM_006718770.2	143903	1.2	3.21.E-02
CTNS	ENSG00000040531	XM_011523692.1	1497	1.2	4.74.E-03
FDXR	ENSG00000161513	XM_011524533.1	2232	1.2	1.32.E-02
STIL	ENSG00000123473	XR_946746.1	6491	1.2	1.22.E-02
MAPK14	ENSG00000112062	XM_006714998.2	1432	1.2	1.89.E-02
CDC40	ENSG00000168438	XM_011535880.1	51362	1.2	4.99.E-02
THTPA	ENSG00000259431	NR_046052.1	79178	1.2	1.43.E-02
CRIM1	ENSG00000150938	NM_016441.2	51232	1.2	2.96.E-02
PNPT1	ENSG00000138035	NM_033109.4	87178	1.2	3.91.E-02
BOD1	ENSG00000145919	NM_138369.2	91272	1.2	3.40.E-02
SPRTN	ENSG00000010072	NM_001261462.2	83932	1.2	2.55.E-02
ASH1L	ENSG00000116539	NM_018489.2	55870	1.19	3.51.E-02
RMND5A	ENSG00000153561	NM_022780.3	64795	1.19	1.33.E-02
FKBP5	ENSG00000096060	NM_004117.3	2289	1.19	3.48.E-03
ZNF652	ENSG00000198740	NM_001145365.1	22834	1.19	7.03.E-03
RBPJ	ENSG00000168214	NM_203284.2	3516	1.19	1.41.E-02
METTL13	ENSG00000010165	NM_014955.2	51603	1.19	2.18.E-02
LOC389895	ENSG00000230707	NM_001271560.1	389895	1.19	4.62.E-02
SAP30L	ENSG00000164576	NR_024084.1	79685	1.19	3.50.E-02
RPL22L1	ENSG00000163584	NM_001099645.1	200916	1.19	2.43.E-02
SPAG5	ENSG00000076382	-	10615	1.19	4.07.E-02
LRP10	ENSG00000197324	XM_005267510.1	26020	1.19	1.08.E-02
SSR3	ENSG00000114850	NM_001308197.1	6747	1.19	1.21.E-02
PFN2	ENSG00000070087	NM_053024.3	5217	1.19	1.72.E-02
ANLN	ENSG00000011426	XM_006715747.2	54443	1.19	3.16.E-02
ZCWPW1	ENSG00000078487	XM_005250481.3	55063	1.19	1.47.E-02
RPL7L1P4	ENSG00000249582	-	100130968	1.19	4.77.E-02
PAK1IP1	ENSG00000111845	NM_017906.2	55003	1.19	6.30.E-03
AUH	ENSG00000148090	XM_005252073.2	549	1.19	6.35.E-03
FCF1	ENSG00000119616	XM_005267730.2	51077	1.19	9.34.E-03
ARHGEF35	ENSG00000213214	NM_001003702.2	445328	1.19	6.08.E-03
OSBPL8	ENSG00000091039	XM_006719224.1	114882	1.19	1.12.E-02
SAA2	ENSG00000134339	NM_030754.4	6289	1.19	2.20.E-02
NPEPL1	ENSG00000215440	NM_024663.3	79716	1.19	4.45.E-03
TAF5	ENSG00000148835	NM_006951.4	6877	1.19	3.63.E-02
CARD10	ENSG00000100065	NM_014550.3	29775	1.19	5.63.E-03
IL10RB	ENSG00000243646	NM_000628.4	3588	1.19	1.98.E-02
KIF1C	ENSG00000129250	XM_005256424.1	10749	1.19	2.75.E-02
TRAF3IP1	ENSG00000204104	NM_015650.3	26146	1.19	1.36.E-02
CUL3	ENSG00000036257	NM_001257198.1	8452	1.19	1.44.E-02
GTPBP2	ENSG00000172432	NM_001286216.1	54676	1.19	3.44.E-03
PCYOX1	ENSG00000116005	NM_016297.3	51449	1.19	1.82.E-02
NDRG3	ENSG00000101079	NM_032013.3	57446	1.19	3.52.E-02
TFE3	ENSG00000068323	NM_001282142.1	7030	1.19	2.62.E-02
HEATR3	ENSG00000155393	XM_005256014.2	55027	1.19	6.44.E-03
ATG14	ENSG00000126775	NM_014924.4	22863	1.19	2.98.E-02
LUC7L	ENSG00000007392	XM_011522563.1	55692	1.19	7.28.E-03
GABRE	ENSG00000102287	NM_004961.3	2564	1.19	3.32.E-02
ZNF583	ENSG00000198440	NM_001159860.1	147949	1.19	1.12.E-02
GART	-	NM_000819.4	2618	1.19	4.79.E-02
TDP2	ENSG00000111802	NM_016614.2	51567	1.19	2.26.E-02
WDR83	ENSG00000123154	NR_029375.1	84292	1.19	4.00.E-02
LIN7B	ENSG00000104863	NM_001308419.1	64130	1.19	1.96.E-02
VCPKMT	ENSG00000100483	XR_943531.1	79609	1.19	5.69.E-03
ZNF219	ENSG00000165804	XM_006720164.2	51222	1.19	2.17.E-02
ZEB1	ENSG00000148516	XM_011519648.1	6935	1.19	2.19.E-02
OSBPL11	ENSG00000144909	NM_022776.4	114885	1.19	4.60.E-02
SAMD4A	ENSG00000020577	NM_001161576.2	23034	1.19	4.10.E-02
CEP57L1P1	ENSG00000224725	-	221017	1.19	3.08.E-02
SKIL	ENSG00000136603	NM_001248008.1	6498	1.19	1.76.E-02
CCDC85C	ENSG00000205476	XM_011536705.1	317762	1.19	1.54.E-02
OLA1	ENSG00000138430	NM_001011708.1	29789	1.19	2.14.E-02
UBOX5	ENSG00000185019	NM_001267584.1	22888	1.19	3.14.E-03
SLC35F2	ENSG00000110660	XM_005271598.2	54733	1.19	2.08.E-02
BRWD3	ENSG00000165288	NM_153252.4	254065	1.19	2.25.E-02
FANCD2	ENSG00000144554	NM_001018115.2	2177	1.19	2.02.E-02
DDTL	ENSG00000099974	NM_001084393.1	100037417	1.19	4.87.E-02
SETX	ENSG00000107290	XR_929739.1	23064	1.19	1.40.E-02
DHCR24	ENSG00000116133	NM_014762.3	1718	1.19	2.67.E-02
FAM179B	ENSG00000198718	XM_011536571.1	23116	1.18	2.92.E-02
KATNAL1	ENSG00000102781	XM_006719881.2	84056	1.18	3.21.E-03
ROCK1	ENSG00000067900	NM_005406.2	6093	1.18	2.42.E-02
LBR	ENSG00000143815	NM_002296.3	3930	1.18	4.44.E-02
GBAS	ENSG00000146729	NM_001202469.1	2631	1.18	6.10.E-03
ETS1	ENSG00000134954	XM_011542652.1	2113	1.18	2.09.E-02
MRPL33	ENSG00000243147	NM_004891.3	9553	1.18	2.12.E-02
GEN1	ENSG00000178295	NM_182625.3	348654	1.18	3.37.E-02
DSTYK	ENSG00000133059	XM_011509394.1	25778	1.18	4.29.E-02
EPB41L5	ENSG00000115109	NM_001184938.1	57669	1.18	1.62.E-03
PPP1R15A	ENSG00000087074	NM_014330.3	23645	1.18	1.99.E-02
CFTR	ENSG00000001626	XM_011515754.1	1080	1.18	2.64.E-02
ELP6	ENSG00000163832	NM_001031703.2	54859	1.18	5.06.E-03
MPHOSPH8	ENSG00000196199	XM_005266436.3	54737	1.18	3.54.E-02
EIF1B	ENSG00000114784	NM_005875.2	10289	1.18	4.68.E-02
BUB3	ENSG00000154473	NM_001007793.2	9184	1.18	9.16.E-03
PCSK7	ENSG00000160613	XM_006718940.2	9159	1.18	3.23.E-03
EIF5A2	ENSG00000163577	NM_020390.5	56648	1.18	2.60.E-02
MRPS31P2	ENSG00000232894	-	341757	1.18	3.33.E-02
ADNP2	ENSG00000101544	NM_014913.3	22850	1.18	4.86.E-02
SON	ENSG00000159140	NM_032195.2	6651	1.18	2.47.E-02
TAF9B	ENSG00000187325	NM_015975.4	51616	1.18	4.43.E-02
GTF2F2	ENSG00000188342	XM_011535052.1	2963	1.18	2.16.E-02
TFIP11	ENSG00000100109	NM_001008697.1	24144	1.18	2.91.E-03
ABRACL	ENSG00000146386	NM_021243.2	58527	1.18	4.10.E-02
CDC25C	ENSG00000158402	NM_001318098.1	995	1.18	3.84.E-02
PURA	ENSG00000185129	NM_005859.4	5813	1.18	3.91.E-03
ANO10	ENSG00000160746	NM_001204831.1	55129	1.18	4.10.E-02
SNRPC	ENSG00000124562	NR_029472.1	6631	1.18	4.61.E-03
SERINC2	ENSG00000168528	NM_178865.4	347735	1.18	6.77.E-03
PRMT3	ENSG00000185238	XM_011519837.1	10196	1.18	4.80.E-02
C21orf58	ENSG00000160298	NM_001286477.1	54058	1.18	1.91.E-02
DOCK4	ENSG00000128512	XM_006716189.1	9732	1.18	1.87.E-02
CEPT1	ENSG00000134255	NM_006090.3	10390	1.18	2.85.E-02
MRPL14	ENSG00000180992	NM_001318771.1	64928	1.18	3.82.E-02
UBE3C	ENSG00000009335	XR_927552.1	9690	1.18	4.20.E-02
MTERF2	ENSG00000120832	XM_006719613.2	80298	1.18	1.60.E-03
KIF18A	ENSG00000121621	NM_031217.3	81930	1.18	4.60.E-03
PDE4DIP	ENSG00000178104	NM_001002812.2	9659	1.18	3.87.E-02
HOMER3	ENSG00000051128	NR_027297.1	9454	1.18	7.79.E-03
CNPY3	ENSG00000137161	NR_134888.1	10695	1.18	4.15.E-02
BMPR1A	ENSG00000107779	XM_011540104.1	657	1.18	2.34.E-02
SPAG7	ENSG00000091640	XM_005256865.3	9552	1.18	4.69.E-02
HNRNPA3P3	ENSG00000214653	-	643689	1.18	9.04.E-03
LYRM2	ENSG00000083099	NR_028494.1	57226	1.18	3.89.E-03
DEXI	ENSG00000182108	XM_011522455.1	28955	1.18	4.25.E-02
CLN3	ENSG00000188603	NM_000086.2	1201	1.18	3.86.E-02
BRAP	ENSG00000089234	XM_011538789.1	8315	1.18	3.12.E-03
AP3M1	ENSG00000185009	XM_006717763.2	26985	1.18	3.49.E-03
PMEPA1	ENSG00000124225	NM_001255976.1	56937	1.18	1.74.E-02
CARD8	ENSG00000105483	NR_033679.1	22900	1.18	1.86.E-02
RAB7A	ENSG00000075785	NM_004637.5	7879	1.18	3.07.E-02
FBXO5	ENSG00000112029	XM_011535749.1	26271	1.18	4.44.E-02
ABT1	ENSG00000146109	NM_013375.3	29777	1.18	2.22.E-02
HMGB1	ENSG00000189403	NM_001313893.1	3146	1.18	1.36.E-02
NHEJ1	ENSG00000280537	NM_024782.2	79840	1.18	2.88.E-02
ZFP90	ENSG00000184939	XM_011522873.1	146198	1.18	3.48.E-04
E2F4	ENSG00000205250	NM_001950.3	1874	1.18	3.76.E-02
ADGRV1	ENSG00000164199	XM_011543679.1	84059	1.18	3.89.E-02
SLF2	ENSG00000119906	XM_011539945.1	55719	1.18	5.68.E-03
TRAPPC13	ENSG00000113597	NM_001243737.1	80006	1.18	3.68.E-02
CWC22	ENSG00000163510	NM_020943.2	57703	1.18	1.61.E-02
CNST	ENSG00000162852	NM_001139459.1	163882	1.18	1.39.E-02
ZNF436	-	XM_011542201.1	80818	1.18	3.94.E-02
CHCHD7	ENSG00000170791	NR_133936.1	79145	1.18	2.65.E-02
SMIM11P1	ENSG00000198738	-	100127905	1.18	1.92.E-02
NIPAL2	ENSG00000104361	XM_011517304.1	79815	1.18	1.82.E-02
FST	ENSG00000134363	NM_013409.2	10468	1.18	9.63.E-04
LEPR	ENSG00000116678	NM_001198688.1	3953	1.18	1.03.E-03
ZUFSP	ENSG00000153975	NM_145062.2	221302	1.18	2.36.E-02
PLS3	ENSG00000102024	NM_001282338.1	5358	1.18	5.42.E-03
PTAR1	ENSG00000188647	XM_011518640.1	375743	1.18	4.34.E-02
YY1AP1	ENSG00000163374	NM_001198906.1	55249	1.18	1.63.E-02
BOP1	ENSG00000261236	NM_015201.4	23246	1.18	4.36.E-02
GALNS	ENSG00000141012	XM_005256302.1	2588	1.18	1.75.E-03
MGAT1	ENSG00000131446	XM_011534561.1	4245	1.18	2.38.E-02
FLYWCH1	ENSG00000059122	XM_011522710.1	84256	1.18	2.47.E-02
PAFAH1B1	ENSG00000007168	XM_011523903.1	5048	1.18	2.35.E-02
TAF1B	ENSG00000115750	NM_001318977.1	9014	1.18	1.60.E-02
CRBN	ENSG00000113851	NM_001173482.1	51185	1.17	1.75.E-02
PAWR	ENSG00000177425	XM_006719436.2	5074	1.17	2.31.E-02
UPRT	ENSG00000094841	NR_030774.1	139596	1.17	5.63.E-03
NKTR	ENSG00000114857	NM_005385.3	4820	1.17	2.54.E-02
ACBD5	ENSG00000107897	XM_011519760.1	91452	1.17	2.50.E-02
FAM104A	ENSG00000133193	XM_011525384.1	84923	1.17	2.93.E-02
SEH1L	ENSG00000085415	NM_001013437.1	81929	1.17	1.63.E-02
FAF1	ENSG00000185104	NM_007051.2	11124	1.17	1.85.E-02
STAG1	ENSG00000118007	NM_005862.2	10274	1.17	1.53.E-02
TRIM41	ENSG00000146063	NR_045218.1	90933	1.17	2.66.E-02
ENTPD1-AS1	ENSG00000226688	-	728558	1.17	1.96.E-02
ADGRL2	ENSG00000117114	NM_001297705.1	23266	1.17	4.50.E-02
RNF5P1	ENSG00000204308	NR_003129.1	286140	1.17	3.27.E-03
SLC36A4	ENSG00000180773	XM_005273758.1	120103	1.17	4.64.E-02
RBMX	ENSG00000215210	NR_028476.1	27316	1.17	5.46.E-03
TINF2	ENSG00000092330	XM_005267529.2	26277	1.17	2.31.E-02
IDH3A	ENSG00000166411	XM_005254337.1	3419	1.17	4.85.E-03
STYX	ENSG00000198252	NM_001130701.1	6815	1.17	7.55.E-03
PAIP2B	ENSG00000124374	NM_020459.1	400961	1.17	2.86.E-02
TEX261	ENSG00000144043	NM_144582.2	113419	1.17	1.51.E-02
CSE1L	ENSG00000124207	NM_001256135.1	1434	1.17	2.23.E-02
LOC105375489	ENSG00000179562	XR_927938.1	105375489	1.17	4.93.E-02
LOC100996724	ENSG00000275131	XM_011542549.1	100996724	1.17	1.31.E-03
PLOD2	ENSG00000152952	NM_000935.2	5352	1.17	4.80.E-02
EIF5A	ENSG00000132507	XM_005256509.1	1984	1.17	4.52.E-04
MEIS2	ENSG00000134138	XM_006720529.2	4212	1.17	1.20.E-03
MOCS2	ENSG00000164172	NM_176806.3	4338	1.17	1.27.E-02
LAS1L	ENSG00000001497	NM_001170649.1	81887	1.17	3.61.E-02
NRBF2	ENSG00000148572	XM_006717810.2	29982	1.17	4.01.E-02
CCSER2	ENSG00000107771	XM_011539873.1	54462	1.17	1.30.E-03
PHC3	ENSG00000173889	NM_001308116.1	80012	1.17	1.82.E-03
KATNA1	ENSG00000186625	XM_005266805.2	11104	1.17	3.06.E-02
STRA13	ENSG00000169689	XM_005256339.2	201254	1.17	1.64.E-02
LOC100288911	ENSG00000260025	NR_037631.1	100288911	1.17	1.98.E-02
MCOLN1	ENSG00000090674	NM_020533.2	57192	1.17	4.74.E-03
CLK2	ENSG00000176444	XM_011509147.1	1196	1.17	7.66.E-03
ILF3-AS1	ENSG00000267100	NR_024333.1	147727	1.17	4.62.E-02
PLEKHO2	ENSG00000241839	NM_001195059.1	80301	1.17	2.66.E-03
DST	ENSG00000151914	XM_011514826.1	667	1.17	1.84.E-02
ADD3	ENSG00000148700	XM_011539290.1	120	1.17	2.48.E-02
CHM	ENSG00000188419	NM_000390.2	1121	1.17	1.30.E-03
PAOX	ENSG00000148832	NR_109765.1	196743	1.17	2.63.E-02
LIMD2	ENSG00000136490	XM_006722125.2	80774	1.17	4.56.E-03
SMIM3	ENSG00000256235	NM_032947.4	85027	1.17	6.16.E-03
TNRC6B	ENSG00000100354	NM_015088.2	23112	1.17	3.06.E-02
ASF1A	ENSG00000111875	NM_014034.2	25842	1.17	4.49.E-03
DDX42	ENSG00000198231	XM_011524259.1	11325	1.17	2.53.E-02
GTF3C2	ENSG00000115207	NM_001521.3	2976	1.17	3.79.E-02
SLC1A4	ENSG00000115902	NM_003038.4	6509	1.17	2.76.E-02
RYBP	-	NM_012234.6	23429	1.17	1.08.E-02
GOT1	ENSG00000120053	XR_945681.1	2805	1.17	6.90.E-03
EFTUD2	ENSG00000108883	XR_934602.1	9343	1.17	4.28.E-03
LANCL2	ENSG00000132434	XM_011515448.1	55915	1.17	4.10.E-02
PARP1	ENSG00000143799	NM_001618.3	142	1.17	1.81.E-02
ATXN2	ENSG00000204842	NM_001310123.1	6311	1.17	3.41.E-02
DLGAP5	ENSG00000126787	XM_011537414.1	9787	1.17	1.34.E-02
MAP7D3	ENSG00000129680	NM_001173516.1	79649	1.17	3.44.E-02
NKIRAS1	ENSG00000197885	NM_020345.3	28512	1.17	3.47.E-03
CNOT1	ENSG00000125107	NR_049763.1	23019	1.17	4.36.E-02
UG0898H09	ENSG00000274956	NR_027378.1	643763	1.16	6.83.E-03
MIR22HG	-	NR_028502.1	84981	1.16	1.06.E-02
HNRNPH3	ENSG00000096746	XM_005269754.3	3189	1.16	1.80.E-02
AKAP11	ENSG00000023516	XM_005266250.2	11215	1.16	3.51.E-02
LPIN1	ENSG00000134324	NM_001261428.1	23175	1.16	4.00.E-02
CDC16	ENSG00000130177	XR_941424.1	8881	1.16	2.04.E-02
SFN	ENSG00000175793	NM_006142.3	2810	1.16	3.13.E-03
ZDHHC5	ENSG00000156599	XM_011544901.1	25921	1.16	3.36.E-02
MAPRE1	ENSG00000101367	NM_012325.2	22919	1.16	3.28.E-02
PON2	ENSG00000105854	XM_011516333.1	5445	1.16	4.94.E-02
EXOC5	ENSG00000070367	XM_005267272.2	10640	1.16	5.42.E-03
DCLRE1C	ENSG00000152457	XR_930515.1	64421	1.16	5.28.E-03
TRAPPC6B	ENSG00000182400	XM_011536409.1	122553	1.16	3.65.E-02
MECOM	ENSG00000085276	NM_001164000.1	2122	1.16	1.00.E-02
PEMT	ENSG00000133027	XM_006721418.2	10400	1.16	1.49.E-02
PROS1	ENSG00000184500	NM_000313.3	5627	1.16	4.50.E-03
PHTF1	ENSG00000116793	NM_006608.2	10745	1.16	4.53.E-02
TPRKB	ENSG00000144034	NM_016058.2	51002	1.16	3.91.E-02
C16orf70	ENSG00000125149	XM_005256177.2	80262	1.16	1.79.E-02
EID1	ENSG00000255302	NM_014335.2	23741	1.16	4.40.E-02
TOR1AIP1	ENSG00000143337	XM_011509404.1	26092	1.16	4.86.E-02
NKAP	-	NM_024528.3	79576	1.16	2.99.E-02
ATE1	ENSG00000107669	XM_005269459.2	11101	1.16	8.50.E-03
B3GNT2	ENSG00000170340	NM_001319075.1	10678	1.16	1.10.E-02
TCEB3	ENSG00000011007	NM_003198.2	6924	1.16	1.15.E-02
KIAA1109	ENSG00000138688	NM_015312.3	84162	1.16	2.09.E-02
DNAJA2	ENSG00000069345	NM_005880.3	10294	1.16	2.44.E-02
ADSL	ENSG00000239900	NR_134256.1	158	1.16	3.81.E-02
WAPL	ENSG00000062650	XM_011539548.1	23063	1.16	4.71.E-02
DSCR3	ENSG00000157538	NM_006052.1	10311	1.16	3.59.E-03
ZAK	ENSG00000091436	NM_133646.2	51776	1.16	6.34.E-03
CWF19L1	ENSG00000095485	NM_001303407.1	55280	1.16	1.96.E-02
COMMD1	ENSG00000173163	NM_152516.2	150684	1.16	3.46.E-02
ANKRD20A5P	ENSG00000186481	NR_040113.1	440482	1.16	3.69.E-02
SOD2	ENSG00000112096	NM_001024466.1	6648	1.16	9.90.E-03
ZBTB24	ENSG00000112365	NM_014797.2	9841	1.16	1.79.E-02
GLTSCR1L	ENSG00000112624	NM_001318819.1	23506	1.16	3.49.E-02
OSR2	ENSG00000164920	XM_006716505.2	116039	1.16	4.39.E-03
HERC4	ENSG00000148634	XM_011539597.1	26091	1.16	1.25.E-02
ARHGAP22	ENSG00000128805	XM_011540015.1	58504	1.16	2.26.E-02
ERMARD	-	XR_942508.1	55780	1.16	4.87.E-02
TSEN54	ENSG00000182173	XM_006721821.2	283989	1.16	4.62.E-02
GTF2A1	ENSG00000165417	NM_201595.2	2957	1.16	1.84.E-02
LIPH	ENSG00000163898	NM_139248.2	200879	1.16	3.29.E-02
ASPSCR1	ENSG00000169696	XM_011523602.1	79058	1.16	5.25.E-03
TUBGCP2	ENSG00000130640	NR_046330.1	10844	1.16	8.66.E-03
MTO1	ENSG00000135297	XM_011535725.1	25821	1.16	4.12.E-02
SIX4	ENSG00000100625	XM_005267759.1	51804	1.16	4.64.E-02
CRIPT	ENSG00000119878	NM_014171.5	9419	1.16	4.57.E-02
SCPEP1	ENSG00000121064	XM_011525097.1	59342	1.16	4.19.E-02
ACO1	ENSG00000122729	XM_011517888.1	48	1.16	4.04.E-02
ANO7	ENSG00000146205	NM_001001666.3	50636	1.16	1.27.E-02
RAB32	ENSG00000118508	NM_006834.4	10981	1.16	4.27.E-02
FEZF1	ENSG00000128610	XM_011516202.1	389549	1.16	4.40.E-02
URGCP	ENSG00000106608	NM_001290076.1	55665	1.16	3.42.E-02
TXNDC11	ENSG00000153066	XM_011522515.1	51061	1.16	2.47.E-02
SIN3B	ENSG00000127511	NM_001297595.1	23309	1.16	5.54.E-03
DSP	ENSG00000096696	NM_001319034.1	1832	1.16	4.46.E-03
ACSL4	ENSG00000068366	NM_004458.2	2182	1.16	1.57.E-03
BEND6	ENSG00000151917	NM_152731.2	221336	1.16	2.44.E-02
BBS9	ENSG00000122507	XM_005249701.1	27241	1.16	2.06.E-02
HPS6	ENSG00000166189	NM_024747.5	79803	1.16	1.49.E-02
ALKBH8	ENSG00000137760	XM_005271730.2	91801	1.15	8.59.E-04
SNX4	ENSG00000114520	NR_073435.1	8723	1.15	2.42.E-02
NSUN5	ENSG00000130305	XM_005277604.3	55695	1.15	3.76.E-02
RARS2	ENSG00000146282	NR_134857.1	57038	1.15	5.72.E-03
CCDC86	ENSG00000110104	NM_024098.3	79080	1.15	1.84.E-02
SLC9A6	ENSG00000198689	NM_006359.2	10479	1.15	2.58.E-02
EPHA4	ENSG00000116106	NM_001304536.1	2043	1.15	1.28.E-02
CCNG1	ENSG00000113328	XM_011534685.1	900	1.15	6.55.E-03
XPO5	ENSG00000124571	NM_020750.2	57510	1.15	5.21.E-03
UBE2W	ENSG00000258677	NR_073121.1	55284	1.15	2.00.E-02
AZIN1	ENSG00000155096	XM_011517128.1	51582	1.15	3.68.E-02
EGLN3	ENSG00000129521	NM_001308103.1	112399	1.15	5.81.E-03
ARHGAP21	ENSG00000107863	XR_242701.3	57584	1.15	3.88.E-02
PRKAR2A	ENSG00000114302	NM_004157.2	5576	1.15	1.21.E-02
SMC5	ENSG00000198887	XM_005251839.1	23137	1.15	1.79.E-02
LOC105369865	-	XR_914300.1	105369865	1.15	4.89.E-03
TEAD1	ENSG00000187079	NM_021961.5	7003	1.15	4.61.E-02
CWF19L2	ENSG00000152404	XM_011542620.1	143884	1.15	2.79.E-02
MOGS	ENSG00000115275	NM_006302.2	7841	1.15	2.61.E-02
PAPD5	ENSG00000121274	XM_011523278.1	64282	1.15	4.06.E-02
PPP1R3D	ENSG00000132825	NM_006242.3	5509	1.15	1.59.E-02
C15orf61	ENSG00000189227	NM_001143936.1	145853	1.15	3.06.E-02
NFE2L1	ENSG00000082641	XM_005257415.2	4779	1.15	1.46.E-02
UMAD1	ENSG00000219545	NM_001302348.1	729852	1.15	2.83.E-02
ZFYVE1	ENSG00000165861	XM_011536839.1	53349	1.15	2.96.E-02
AMD1	ENSG00000123505	NR_109768.1	262	1.15	1.17.E-02
USP34	ENSG00000115464	NM_014709.3	9736	1.15	6.75.E-03
ANKRD10	ENSG00000088448	NR_104587.1	55608	1.15	4.60.E-03
ZGRF1	ENSG00000138658	NM_018392.4	55345	1.15	2.95.E-02
FANCM	ENSG00000187790	XM_011537037.1	57697	1.15	3.93.E-03
CYB5R4	ENSG00000065615	NM_016230.3	51167	1.15	3.78.E-02
CGRRF1	ENSG00000100532	XM_011536362.1	10668	1.15	1.36.E-02
HIF1AN	ENSG00000166135	XM_011539941.1	55662	1.15	8.78.E-03
USP10	ENSG00000257884	XM_011523443.1	9100	1.15	2.36.E-02
HNRNPA2B1	ENSG00000122566	XM_006715714.1	3181	1.15	2.82.E-03
RCN2	ENSG00000117906	NM_002902.2	5955	1.15	9.69.E-03
CRTC1	ENSG00000105662	NM_001098482.1	23373	1.15	2.10.E-02
DENR	ENSG00000139726	NM_003677.4	8562	1.15	2.03.E-02
THBS1	ENSG00000137801	XM_011521971.1	7057	1.15	2.43.E-02
PPP1R21	ENSG00000162869	NR_024188.2	129285	1.15	3.08.E-02
RAD1	ENSG00000113456	NR_026591.1	5810	1.15	3.82.E-03
BNIP2	ENSG00000140299	XM_011521955.1	663	1.15	2.76.E-03
SLC37A3	ENSG00000157800	XM_011516627.1	84255	1.15	4.26.E-02
KLHL7	ENSG00000122550	XM_006715757.2	55975	1.15	4.30.E-02
JOSD1	ENSG00000100221	NM_014876.5	9929	1.15	3.05.E-02
RHOQ	-	NM_012249.3	23433	1.15	3.57.E-02
SMARCA2	ENSG00000080503	NM_003070.4	6595	1.15	9.06.E-03
MSRB1	ENSG00000198736	NM_016332.2	51734	1.15	3.60.E-02
UCHL3	ENSG00000118939	XM_011535212.1	7347	1.15	4.73.E-02
C10orf2	-	XR_945788.1	56652	1.15	2.64.E-02
CENPE	ENSG00000138778	NM_001813.2	1062	1.15	4.16.E-02
MTA3	ENSG00000057935	NM_020744.3	57504	1.15	4.32.E-02
NFYB	ENSG00000120837	XM_005268909.3	4801	1.15	2.67.E-03
CLIP4	ENSG00000115295	NR_109844.1	79745	1.15	2.21.E-02
CEBPZ	ENSG00000115816	NM_005760.2	10153	1.15	2.55.E-02
ABHD4	ENSG00000100439	XR_245712.3	63874	1.15	4.53.E-02
SFMBT1	ENSG00000163935	NM_016329.3	51460	1.15	4.59.E-02
MCCC1	ENSG00000078070	NR_120639.1	56922	1.15	1.21.E-02
CYB5A	ENSG00000166347	NM_148923.3	1528	1.15	4.99.E-03
FAM69A	ENSG00000154511	NM_001006605.4	388650	1.15	3.72.E-04
ZNF675	ENSG00000197372	NM_138330.2	171392	1.15	1.93.E-02
HEBP2	ENSG00000051620	NM_014320.2	23593	1.14	2.65.E-02
C14orf142	ENSG00000170270	NM_032490.4	84520	1.14	1.55.E-02
RNF11	ENSG00000123091	NM_014372.4	26994	1.14	3.57.E-02
FANCL	ENSG00000115392	NM_018062.3	55120	1.14	3.65.E-02
SNX3	ENSG00000112335	NM_001300929.1	8724	1.14	2.21.E-02
WDR92	ENSG00000273398	NR_046234.1	116143	1.14	3.19.E-02
ANKRD13C	ENSG00000118454	XM_011542215.1	81573	1.14	4.23.E-02
ORMDL3	ENSG00000172057	XM_005257827.2	94103	1.14	2.49.E-02
NFIB	ENSG00000147862	XM_005251471.2	4781	1.14	1.00.E-02
SMC3	ENSG00000108055	NM_005445.3	9126	1.14	8.94.E-03
ZNF700	ENSG00000196757	NM_001271848.1	90592	1.14	9.52.E-03
IGFLR1	ENSG00000267120	NM_024660.2	79713	1.14	3.60.E-02
NCBP3	ENSG00000074356	XM_011523956.1	55421	1.14	4.29.E-02
DRG1	ENSG00000185721	NM_004147.3	4733	1.14	1.46.E-02
CLDN4	ENSG00000189143	NM_001305.4	1364	1.14	2.93.E-02
SECISBP2	ENSG00000187742	XR_929843.1	79048	1.14	1.93.E-02
LOC100379224	ENSG00000267680	NR_033341.1	100379224	1.14	3.27.E-02
NUFIP1	ENSG00000083635	XR_941559.1	26747	1.14	4.74.E-02
IDH3B	ENSG00000101365	NM_174855.2	3420	1.14	9.04.E-03
ZNF131	ENSG00000172262	NR_123719.1	7690	1.14	1.80.E-02
BABAM1	ENSG00000105393	NM_001288756.1	29086	1.14	4.91.E-02
TNFAIP1	ENSG00000109079	NM_021137.4	7126	1.14	1.69.E-02
TIMM10	ENSG00000134809	NM_012456.2	26519	1.14	2.61.E-02
SPIRE1	ENSG00000134278	NM_001128627.1	56907	1.14	9.30.E-03
ETHE1	ENSG00000105755	NM_014297.3	23474	1.14	4.83.E-02
POLR3F	ENSG00000132664	NR_104209.1	10621	1.14	3.13.E-02
SF3B6	ENSG00000115128	NM_016047.3	51639	1.14	4.28.E-02
NFYC	ENSG00000066136	NM_001142588.1	4802	1.14	1.08.E-02
C17orf53	ENSG00000125319	XM_011525196.1	78995	1.14	1.76.E-02
SFPQ	ENSG00000116560	XM_005271115.3	6421	1.14	2.76.E-02
LAGE3	ENSG00000196976	NM_006014.4	8270	1.14	3.28.E-02
BCL7B	ENSG00000106635	NM_001301061.1	9275	1.14	3.42.E-02
CST7	ENSG00000077984	NM_003650.3	8530	1.14	4.40.E-02
SAAL1	ENSG00000166788	NM_138421.2	113174	1.14	1.82.E-02
CHML	ENSG00000203668	NM_001821.3	1122	1.14	4.17.E-02
KCTD20	ENSG00000112078	XM_006715023.2	222658	1.14	3.24.E-02
ITSN1	ENSG00000205726	NM_001001132.1	6453	1.14	5.82.E-03
UCK2	ENSG00000143179	NM_012474.4	7371	1.14	2.78.E-02
ZNF207	ENSG00000010244	XM_011525185.1	7756	1.14	2.98.E-02
PTPN2	ENSG00000175354	NM_001308287.1	5771	1.14	1.49.E-02
ZNF770	ENSG00000198146	XM_011521744.1	54989	1.14	5.09.E-03
OCRL	ENSG00000122126	NM_001318784.1	4952	1.14	2.18.E-03
ZC3H8	ENSG00000144161	NM_032494.2	84524	1.14	4.29.E-02
DUT	ENSG00000128951	XM_011521315.1	1854	1.14	4.86.E-02
NAGLU	ENSG00000108784	XM_011524840.1	4669	1.14	7.89.E-03
MON1B	ENSG00000103111	NM_014940.3	22879	1.14	2.33.E-02
PRKCSH	ENSG00000130175	NM_001289104.1	5589	1.14	4.13.E-02
NEDD4	ENSG00000069869	XM_011521627.1	4734	1.14	4.00.E-02
KPNA6	ENSG00000025800	NM_012316.4	23633	1.14	9.56.E-03
CDC27	ENSG00000004897	XM_011525550.1	996	1.14	1.78.E-03
ELP4	ENSG00000109911	XM_011519989.1	26610	1.14	4.55.E-02
SPAG16	ENSG00000144451	NR_047659.1	79582	1.14	2.47.E-02
RAD50	ENSG00000113522	NM_005732.3	10111	1.14	4.89.E-02
NAGK	ENSG00000124357	NM_017567.4	55577	1.14	6.18.E-03
RSU1	ENSG00000148484	NM_152724.2	6251	1.14	3.72.E-02
GTF2H1	ENSG00000110768	XM_006718208.2	2965	1.14	8.64.E-03
DDX17	ENSG00000100201	NM_006386.4	10521	1.14	1.42.E-02
ATG7	ENSG00000197548	NM_001144912.1	10533	1.13	4.27.E-02
CDC6	ENSG00000094804	XM_011525542.1	990	1.13	3.82.E-02
ANKRD49	ENSG00000168876	NM_017704.2	54851	1.13	3.96.E-02
CTNNB1	ENSG00000168036	NM_001098209.1	1499	1.13	3.50.E-03
SLC30A6	ENSG00000152683	NM_001193513.1	55676	1.13	2.49.E-02
RAE1	ENSG00000101146	NM_003610.3	8480	1.13	4.00.E-02
OFD1	ENSG00000046651	NM_003611.2	8481	1.13	2.32.E-03
SLC2A1	ENSG00000117394	NM_006516.2	6513	1.13	4.34.E-02
NFYA	ENSG00000001167	NM_002505.4	4800	1.13	5.44.E-04
CD83	ENSG00000112149	NM_001040280.1	9308	1.13	2.36.E-02
PFN1	ENSG00000108518	NM_005022.3	5216	1.13	3.25.E-02
RPS10L	ENSG00000101278	-	93144	1.13	4.91.E-02
TGFBR1	ENSG00000106799	XM_011518950.1	7046	1.13	4.58.E-02
BAG3	ENSG00000151929	XM_005270287.1	9531	1.13	2.25.E-03
TPK1	ENSG00000196511	XM_011516050.1	27010	1.13	7.83.E-03
SNRNP35	ENSG00000184209	XM_006719204.2	11066	1.13	2.19.E-02
IDE	ENSG00000119912	XR_945727.1	3416	1.13	3.15.E-02
UBR1	ENSG00000159459	NM_174916.2	197131	1.13	5.37.E-03
CDC123	ENSG00000151465	XM_005252638.2	8872	1.13	1.01.E-02
LAMP5	ENSG00000125869	NM_001199897.1	24141	1.13	3.88.E-02
GOLGA7	ENSG00000147533	NM_001174124.1	51125	1.13	4.38.E-02
SCML2	ENSG00000102098	NR_033717.1	10389	1.13	1.21.E-02
ZNF35	-	NM_003420.3	7584	1.13	3.00.E-02
FAM110A	ENSG00000125898	NM_001289146.1	83541	1.13	5.20.E-03
HADHB	ENSG00000138029	NM_000183.2	3032	1.13	2.90.E-02
CNOT7	ENSG00000198791	XM_011544511.1	29883	1.13	3.95.E-02
LIMS1	ENSG00000169756	NM_001193485.2	3987	1.13	2.04.E-02
GULP1	ENSG00000144366	NR_045562.1	51454	1.13	4.09.E-02
ERCC6-PGBD3	ENSG00000243251	NM_001277059.1	101243544	1.13	3.72.E-02
PSMD9	ENSG00000256950	NM_001261400.2	5715	1.13	8.93.E-03
ITPK1	ENSG00000100605	NM_001142594.1	3705	1.13	1.32.E-02
UNCX	ENSG00000164853	NM_001080461.1	340260	1.13	3.20.E-03
MAVS	ENSG00000088888	NM_020746.4	57506	1.13	6.34.E-03
RHPN2	ENSG00000131941	NM_033103.4	85415	1.13	2.58.E-03
SKAP2	ENSG00000005020	NM_001303468.1	8935	1.13	1.23.E-02
PAPOLA	ENSG00000090060	XM_005267282.1	10914	1.13	7.02.E-03
ZNF10	ENSG00000256825	NM_015394.4	7556	1.13	2.82.E-02
SKA2	ENSG00000182628	XM_011524745.1	348235	1.13	4.11.E-02
ELL3	ENSG00000128886	NM_025165.2	80237	1.13	4.37.E-02
CHTOP	ENSG00000160679	XM_005245086.1	26097	1.13	2.08.E-02
ACOT2	ENSG00000119673	XM_006720007.1	10965	1.13	4.77.E-02
FKBPL	-	XM_011514803.1	63943	1.13	8.34.E-04
OXCT1	ENSG00000083720	NM_000436.3	5019	1.13	4.71.E-04
GUSBP11	ENSG00000228315	-	91316	1.13	1.36.E-02
RFX5	ENSG00000143390	NM_001025603.1	5993	1.13	2.39.E-02
DESI2	ENSG00000121644	NR_123735.1	51029	1.13	1.32.E-02
CKAP2	ENSG00000136108	XM_011535043.1	26586	1.13	2.89.E-02
IDH3G	ENSG00000067829	NM_174869.2	3421	1.13	3.25.E-02
USP8	ENSG00000138592	XM_011522194.1	9101	1.13	4.59.E-02
MPI	ENSG00000178802	XM_011521593.1	4351	1.13	2.85.E-02
HPCAL1	ENSG00000115756	NM_134421.2	3241	1.13	2.65.E-02
CHUK	ENSG00000213341	XR_945590.1	1147	1.13	4.93.E-02
NUP160	ENSG00000030066	NR_134636.1	23279	1.13	3.33.E-02
SETD2	ENSG00000181555	NM_014159.6	29072	1.13	2.38.E-03
ZNF514	ENSG00000144026	NM_001318005.1	84874	1.13	3.93.E-02
PRMT7	ENSG00000132600	XM_006721199.2	54496	1.13	2.29.E-02
ZNF451	ENSG00000112200	NM_015555.2	26036	1.13	2.45.E-02
METTL18	ENSG00000171806	NM_001320199.1	92342	1.13	1.30.E-02
SELM	ENSG00000198832	NM_080430.2	140606	1.13	3.67.E-02
SNRPCP2	ENSG00000251235	-	100129566	1.13	9.34.E-03
RHCE	ENSG00000183726	XM_005245957.2	6006	1.13	4.23.E-02
DCTN5	ENSG00000166847	NR_037573.1	84516	1.12	2.72.E-02
ERCC5	ENSG00000134899	-	2073	1.12	2.47.E-02
ZNF123P	ENSG00000255259	-	100188891	1.12	4.43.E-02
ELMO2	ENSG00000062598	NM_001318253.1	63916	1.12	3.11.E-02
TMEM138	ENSG00000149483	XM_011545100.1	51524	1.12	4.47.E-03
SOS2	ENSG00000100485	XM_011537104.1	6655	1.12	3.22.E-03
METTL17	ENSG00000165792	XM_006720236.1	64745	1.12	4.57.E-02
DCXR	ENSG00000169738	NM_001195218.1	51181	1.12	2.17.E-02
GUSBP5	ENSG00000236296	NR_003675.2	441046	1.12	9.83.E-03
GALNT10	ENSG00000164574	NM_198321.3	55568	1.12	1.19.E-02
COIL	ENSG00000121058	NM_004645.2	8161	1.12	2.76.E-02
MDH1	ENSG00000014641	NM_005917.3	4190	1.12	2.00.E-02
C3orf38	ENSG00000179021	NM_173824.3	285237	1.12	3.35.E-02
TBC1D31	ENSG00000156787	XR_928365.1	93594	1.12	6.24.E-03
FAM126A	ENSG00000122591	XM_006715799.2	84668	1.12	2.06.E-02
ATP6V1C2	ENSG00000143882	NM_001039362.1	245973	1.12	3.93.E-02
NANP	ENSG00000170191	NM_152667.2	140838	1.12	1.56.E-02
FITM2	ENSG00000197296	NM_001080472.2	128486	1.12	2.11.E-02
PES1	ENSG00000100029	NM_001243225.1	23481	1.12	3.02.E-03
DDAH2	-	XM_011514448.1	23564	1.12	5.31.E-03
BNIP1	ENSG00000113734	XM_011534638.1	662	1.12	2.16.E-02
TMEM168	ENSG00000146802	XM_011516471.1	64418	1.12	2.99.E-02
RIOK2	ENSG00000058729	NM_018343.2	55781	1.12	2.17.E-02
XRCC6	ENSG00000196419	NM_001288976.1	2547	1.12	3.85.E-03
RYK	ENSG00000163785	NM_002958.3	6259	1.12	1.50.E-03
OGFRL1	ENSG00000119900	XM_011536118.1	79627	1.12	1.59.E-02
DHRS13	ENSG00000167536	NM_144683.3	147015	1.12	6.86.E-03
FDPS	ENSG00000160752	XM_005244962.1	2224	1.12	3.71.E-03
NECTIN3	ENSG00000177707	NM_015480.2	25945	1.12	2.12.E-02
MRPL39	ENSG00000154719	NM_017446.3	54148	1.12	1.39.E-02
NOL7	ENSG00000225921	NM_001317724.1	51406	1.12	3.48.E-02
PPM1D	ENSG00000170836	NM_003620.3	8493	1.12	2.47.E-02
RCSD1	ENSG00000198771	NM_052862.3	92241	1.12	4.87.E-02
UBE2NL	ENSG00000282795	NR_121210.1	389898	1.12	1.01.E-02
XPO7	ENSG00000130227	NM_015024.4	23039	1.12	2.04.E-02
ACTR6	ENSG00000075089	NR_048569.1	64431	1.12	1.58.E-03
OGFR	ENSG00000060491	NM_007346.2	11054	1.12	1.59.E-04
POGLUT1	ENSG00000163389	NR_024265.1	56983	1.12	3.62.E-02
TMEM59	ENSG00000116209	XM_006711051.1	9528	1.12	1.31.E-02
ZFR	ENSG00000056097	NM_016107.3	51663	1.12	3.19.E-02
BAZ1B	ENSG00000009954	XM_005250683.2	9031	1.12	5.08.E-03
MAN1A2	ENSG00000198162	NM_006699.3	10905	1.12	9.90.E-03
C17orf80	ENSG00000141219	XM_006721966.2	55028	1.12	1.50.E-02
PLP2	ENSG00000102007	NM_002668.2	5355	1.12	2.74.E-02
CISD1P1	ENSG00000213403	-	130500	1.12	4.86.E-02
PCM1	ENSG00000078674	XM_006716349.2	5108	1.12	4.69.E-02
MSH5-SAPCD1	ENSG00000255152	NR_037846.1	100532732	1.12	4.84.E-02
PPP2R2D	ENSG00000175470	XM_006717915.2	55844	1.12	3.09.E-02
TMEM87B	ENSG00000153214	NM_032824.2	84910	1.11	3.77.E-02
CREG1	ENSG00000143162	NM_003851.2	8804	1.11	3.62.E-02
SAFB	ENSG00000160633	NM_001201339.1	6294	1.11	2.01.E-02
DLG1	ENSG00000075711	NM_001204386.1	1739	1.11	2.92.E-02
SPCS2	ENSG00000228589	NM_014752.2	9789	1.11	2.01.E-02
STX16-NPEPL1	ENSG00000254995	NR_037945.1	100534593	1.11	5.13.E-03
PINK1	ENSG00000158828	NM_032409.2	65018	1.11	3.22.E-02
EDIL3	ENSG00000164176	NM_005711.4	10085	1.11	2.77.E-02
TCOF1	ENSG00000070814	NM_001135244.1	6949	1.11	4.58.E-03
PRKCI	ENSG00000163558	NM_002740.5	5584	1.11	1.66.E-03
LIPE	ENSG00000079435	NM_005357.3	3991	1.11	1.35.E-02
FAIM	ENSG00000158234	NM_001033032.1	55179	1.11	4.64.E-02
MTHFD1	ENSG00000100714	NM_005956.3	4522	1.11	2.23.E-02
CCT6A	ENSG00000146731	NM_001762.3	908	1.11	4.61.E-02
HDAC3	ENSG00000171720	XM_011537697.1	8841	1.11	2.02.E-05
MAPK8	ENSG00000107643	XM_011539958.1	5599	1.11	8.53.E-03
CCRL2	ENSG00000121797	NM_003965.4	9034	1.11	2.30.E-02
SBF2	ENSG00000133812	XM_005253155.3	81846	1.11	2.61.E-02
MORF4L1	ENSG00000218283	NM_001265605.1	10933	1.11	1.12.E-02
TBCB	ENSG00000105254	NM_001300971.1	1155	1.11	3.42.E-02
CCNF	ENSG00000162063	NM_001761.2	899	1.11	4.35.E-02
MCM2	ENSG00000073111	NM_004526.3	4171	1.11	1.49.E-02
ERO1A	ENSG00000197930	XM_011536684.1	30001	1.11	2.18.E-02
UQCR10	ENSG00000184076	NM_013387.3	29796	1.11	2.35.E-02
MED18	ENSG00000130772	NM_017638.2	54797	1.11	4.95.E-02
PDP1	ENSG00000164951	XM_011517137.1	54704	1.11	1.83.E-02
KBTBD2	ENSG00000170852	XM_011515257.1	25948	1.11	2.25.E-02
USP33	ENSG00000077254	NM_201624.2	23032	1.11	1.79.E-02
CDV3	ENSG00000091527	NM_001134422.1	55573	1.11	5.28.E-03
TINAGL1	ENSG00000142910	XM_005271107.2	64129	1.11	3.47.E-02
SOCS4	ENSG00000180008	XM_011536426.1	122809	1.11	4.77.E-02
HIST1H2BJ	ENSG00000124635	NM_021058.3	8970	1.11	2.93.E-03
SNX9	ENSG00000130340	XM_011535886.1	51429	1.11	1.39.E-02
VTI1B	ENSG00000081181	NM_006370.2	10490	1.11	2.95.E-02
CPT2	ENSG00000157184	NM_000098.2	1376	1.11	2.56.E-02
CLCC1	ENSG00000121940	NM_001278203.1	23155	1.11	1.57.E-02
HNRNPF	ENSG00000169813	NM_001098206.1	3185	1.11	1.37.E-02
DLD	ENSG00000091140	NM_001289752.1	1738	1.11	1.28.E-02
MED30	ENSG00000164758	XM_011517360.1	90390	1.11	4.72.E-02
FEN1	ENSG00000168496	NM_004111.5	2237	1.11	2.46.E-03
LTN1	ENSG00000198862	NM_015565.2	26046	1.11	3.92.E-02
ABHD14A-ACY1	ENSG00000114786	NM_001316331.1	100526760	1.11	7.62.E-03
UTP14C	ENSG00000253797	NM_021645.5	9724	1.11	4.49.E-02
KIFAP3	ENSG00000075945	XM_011509307.1	22920	1.11	3.72.E-02
DAP	ENSG00000112977	NM_001291963.1	1611	1.11	3.26.E-02
RBM27	ENSG00000091009	NM_018989.1	54439	1.11	2.56.E-02
SATB2	-	NG_016976.1	23314	1.11	3.36.E-02
UGCG	ENSG00000148154	XM_005252186.3	7357	1.11	4.47.E-02
CCDC102A	ENSG00000135736	XM_011523469.1	92922	1.11	3.85.E-02
IMMP2L	ENSG00000184903	XM_011516613.1	83943	1.11	4.59.E-02
LRPPRC	ENSG00000138095	NM_133259.3	10128	1.11	3.40.E-02
TAZ	ENSG00000102125	NR_024048.2	6901	1.11	4.02.E-03
BCAS3	ENSG00000141376	XM_011524952.1	54828	1.1	3.65.E-02
PMP22	ENSG00000109099	XM_011523943.1	5376	1.1	1.45.E-03
ST7	ENSG00000004866	NM_018412.3	7982	1.1	2.55.E-02
ATP1B3	ENSG00000069849	NM_001679.2	483	1.1	1.21.E-02
GMPPA	ENSG00000144591	NM_205847.2	29926	1.1	1.27.E-02
GTF3A	ENSG00000122034	NM_002097.2	2971	1.1	1.00.E-02
TMEM254	ENSG00000133678	XM_006717978.1	80195	1.1	3.36.E-02
CBR1	ENSG00000159228	NM_001757.3	873	1.1	2.09.E-02
BPTF	ENSG00000171634	XM_011524526.1	2186	1.1	2.49.E-02
ATRAID	ENSG00000138085	NM_080592.3	51374	1.1	3.06.E-02
RPP25L	ENSG00000164967	NM_148178.2	138716	1.1	1.14.E-02
G2E3	ENSG00000092140	XM_011536926.1	55632	1.1	4.16.E-02
MCM4	ENSG00000104738	XM_005251234.1	4173	1.1	3.78.E-02
SPRY1	ENSG00000164056	NM_001258039.1	10252	1.1	4.02.E-02
POLE4	ENSG00000115350	NM_019896.2	56655	1.1	3.87.E-02
HACD1	ENSG00000165996	XM_005252641.3	9200	1.1	3.60.E-02
LIX1L	ENSG00000271601	NM_153713.2	128077	1.1	1.99.E-02
HMGB3	ENSG00000029993	NM_001301228.1	3149	1.1	2.59.E-02
ZNF236	ENSG00000130856	NM_001306089.1	7776	1.1	3.11.E-02
RILP	ENSG00000167705	XM_005256811.1	83547	1.1	2.53.E-03
IFT80	ENSG00000068885	NM_001190242.1	57560	1.1	2.49.E-02
TCFL5	ENSG00000233838	XM_005260184.2	10732	1.1	1.71.E-02
RUFY2	ENSG00000204130	XR_945784.1	55680	1.1	2.45.E-02
PNRC2	ENSG00000189266	NM_017761.3	55629	1.1	1.26.E-02
UFC1	ENSG00000143222	NM_016406.3	51506	1.1	4.35.E-02
ZSWIM3	ENSG00000132801	NR_037628.1	140831	1.1	8.91.E-03
HSPA14	ENSG00000187522	NR_103464.1	51182	1.1	1.87.E-03
POC1B	ENSG00000139323	NR_037660.1	282809	1.1	1.21.E-02
TP53	ENSG00000141510	NM_001126116.1	7157	1.1	4.46.E-02
ARHGAP11A	-	XM_011522262.1	9824	1.1	9.07.E-03
USP11	ENSG00000102226	NM_004651.3	8237	1.1	3.10.E-02
BAG6	-	NM_001199697.1	7917	1.1	2.28.E-02
ZNF638	ENSG00000075292	NM_001252613.1	27332	1.1	4.52.E-02
AP4B1	ENSG00000134262	NM_006594.4	10717	1.1	2.44.E-02
INO80E	ENSG00000169592	XR_950783.1	283899	1.1	3.39.E-02
KRR1	ENSG00000111615	NM_007043.6	11103	1.1	2.59.E-02
CYB5R2	ENSG00000166394	XM_006718252.2	51700	1.1	4.57.E-02
ASPHD1	ENSG00000174939	XR_243272.3	253982	1.1	3.26.E-02
C2CD5	ENSG00000111731	XM_005253539.2	9847	1.1	3.70.E-02
TRA2A	ENSG00000164548	XM_005249725.1	29896	1.1	2.21.E-02
GMPPB	ENSG00000173540	NM_021971.2	29925	1.1	3.81.E-02
FH	ENSG00000091483	NM_000143.3	2271	1.09	3.58.E-02
GNG11	ENSG00000127920	NM_004126.3	2791	1.09	3.07.E-02
STX8	ENSG00000170310	XM_011524079.1	9482	1.09	3.51.E-02
RPS10-NUDT3	ENSG00000124614	NM_001202470.2	100529239	1.09	1.48.E-02
MED4	ENSG00000136146	NM_014166.3	29079	1.09	3.38.E-02
CCDC34	ENSG00000109881	NM_030771.1	91057	1.09	3.39.E-02
WIPI2	ENSG00000157954	XM_006715685.1	26100	1.09	8.70.E-03
NOL8	ENSG00000198000	XR_929816.1	55035	1.09	3.20.E-02
ZNF32	ENSG00000169740	XM_011540139.1	7580	1.09	2.19.E-02
ARHGEF10	ENSG00000104728	XM_011534770.1	9639	1.09	3.41.E-02
APBB2	ENSG00000163697	NM_001166052.1	323	1.09	3.58.E-02
PAM	ENSG00000145730	NM_001319943.1	5066	1.09	4.85.E-02
CPSF3	ENSG00000119203	NM_016207.3	51692	1.09	2.93.E-02
NAV3	ENSG00000067798	XM_006719677.2	89795	1.09	2.99.E-02
SH2D5	ENSG00000189410	NM_001103161.1	400745	1.09	3.32.E-03
SCRIB	-	NM_015356.4	23513	1.09	4.94.E-02
TBC1D20	ENSG00000125875	NM_144628.3	128637	1.09	4.38.E-02
ATR	ENSG00000175054	NM_001184.3	545	1.09	2.25.E-02
RETSAT	ENSG00000042445	NM_017750.3	54884	1.09	2.67.E-02
PHYKPL	ENSG00000175309	NR_103510.1	85007	1.09	4.89.E-02
GMFB	ENSG00000197045	XM_011536660.1	2764	1.09	5.81.E-03
ADI1	ENSG00000182551	NM_001306077.1	55256	1.09	2.12.E-02
TTPAL	ENSG00000124120	NM_001039199.2	79183	1.09	3.94.E-02
PACSIN2	ENSG00000100266	NM_001184970.1	11252	1.09	4.05.E-03
CHKB	ENSG00000100288	NM_005198.4	1120	1.09	3.44.E-02
NAT1	ENSG00000171428	XM_006716410.2	9	1.09	3.75.E-02
PTBP1P	ENSG00000259078	-	122888	1.09	2.05.E-02
LMF2	ENSG00000100258	NM_033200.2	91289	1.09	4.91.E-02
FOXG1	ENSG00000176165	NM_005249.4	2290	1.09	4.93.E-02
TTC17	ENSG00000052841	XM_006718263.1	55761	1.09	1.73.E-02
TOMM6	ENSG00000214736	NM_001134493.1	100188893	1.09	1.62.E-03
HMGN1P30	ENSG00000235028	-	100132992	1.09	2.37.E-02
HACD3	ENSG00000074696	NM_016395.2	51495	1.09	1.34.E-02
HAUS2	ENSG00000137814	XM_006720600.2	55142	1.09	2.44.E-02
MAN2B1	ENSG00000104774	NM_000528.3	4125	1.09	6.08.E-04
CDC42SE2	ENSG00000158985	NM_001038702.1	56990	1.09	2.94.E-02
KIFC2	ENSG00000167702	XM_005272357.2	90990	1.09	4.82.E-02
ACTB	ENSG00000075624	XM_006715764.1	60	1.09	2.10.E-02
TTLL7	ENSG00000137941	XM_011542159.1	79739	1.09	2.94.E-02
GTF2H3	ENSG00000111358	NM_001516.4	2967	1.09	3.16.E-02
BRK1	ENSG00000254999	NM_018462.4	55845	1.08	3.12.E-02
RAB4B-EGLN2	ENSG00000269858	NR_037791.1	100529264	1.08	1.59.E-02
FZD6	ENSG00000164930	NR_133921.1	8323	1.08	2.27.E-02
SNRPA1	ENSG00000144158	NM_003090.2	6627	1.08	2.63.E-02
RAB1A	ENSG00000138069	NM_015543.1	5861	1.08	7.72.E-03
VPS33A	ENSG00000256861	NM_022916.4	65082	1.08	2.56.E-02
CDV3P1	ENSG00000176243	-	100129736	1.08	4.39.E-02
CCAR1	ENSG00000060339	NR_104262.1	55749	1.08	4.65.E-02
TPRN	ENSG00000176058	NM_001128228.2	286262	1.08	2.20.E-02
RRP7A	ENSG00000189306	NM_015703.4	27341	1.08	2.08.E-02
FBP1	ENSG00000165140	XM_006717005.2	2203	1.08	1.15.E-02
ITPA	ENSG00000125877	NR_052000.1	3704	1.08	3.72.E-02
PRKCD	ENSG00000163932	NM_212539.1	5580	1.08	1.48.E-02
MEF2A	ENSG00000068305	XM_011521589.1	4205	1.08	9.60.E-04
QTRT2	ENSG00000151576	NM_024638.3	79691	1.08	9.87.E-03
RPS7P10	ENSG00000226525	-	100128060	1.08	1.01.E-02
SAT1	ENSG00000130066	NR_027783.2	6303	1.08	2.55.E-02
FBXO22	ENSG00000167196	XM_011521447.1	26263	1.08	3.58.E-02
SLC7A6	ENSG00000103064	XM_011523439.1	9057	1.08	4.17.E-02
C12orf29	ENSG00000133641	NM_001009894.2	91298	1.08	1.71.E-02
ZNF600	ENSG00000189190	NM_198457.2	162966	1.08	8.68.E-03
PCGF5	ENSG00000180628	XM_006718030.1	84333	1.08	4.31.E-02
TMEM41B	ENSG00000166471	XR_930870.1	440026	1.08	2.42.E-02
TIMM8A	ENSG00000126953	NM_004085.3	1678	1.08	4.35.E-02
QTRT1	ENSG00000213339	NM_031209.2	81890	1.08	3.53.E-02
SPSB3	ENSG00000162032	XM_011522733.1	90864	1.08	2.54.E-02
NARS2	ENSG00000137513	NM_024678.5	79731	1.07	1.59.E-02
STMN1	ENSG00000117632	NM_203401.1	3925	1.07	4.41.E-04
SARDH	ENSG00000123453	XR_929728.1	1757	1.07	1.61.E-02
MT-CYB	ENSG00000198727	-	4519	1.07	4.12.E-05
PEX1	ENSG00000127980	XM_005250433.3	5189	1.07	6.33.E-03
ANKRD27	ENSG00000105186	NM_032139.2	84079	1.07	3.94.E-02
RUFY3	ENSG00000018189	NM_001291993.1	22902	1.07	4.75.E-03
PFKL	ENSG00000141959	NM_001002021.2	5211	1.07	1.97.E-04
APOOL	ENSG00000155008	NM_198450.5	139322	1.07	2.16.E-02
FAM127C	ENSG00000212747	NM_001078173.1	441518	1.07	2.70.E-02
SP3	ENSG00000172845	NM_003111.4	6670	1.07	2.86.E-03
C11orf31	ENSG00000211450	NM_170746.2	280636	1.07	2.16.E-02
ZNF267	ENSG00000185947	NM_001265588.1	10308	1.07	3.77.E-02
STEAP1	ENSG00000164647	NM_012449.2	26872	1.07	3.04.E-02
SYNJ2BP	ENSG00000213463	NM_018373.2	55333	1.07	9.20.E-03
C17orf62	ENSG00000178927	XM_006722293.2	79415	1.07	9.95.E-03
WWP1	ENSG00000123124	XM_011516802.1	11059	1.07	2.49.E-02
ACAD8	ENSG00000151498	XR_947823.1	27034	1.07	1.46.E-02
RPL10AP3	ENSG00000215264	-	137107	1.06	3.95.E-03
PET100	ENSG00000229833	NR_033242.1	100131801	1.06	2.04.E-02
PEX10	ENSG00000157911	NM_153818.1	5192	1.06	2.43.E-02
OXTR	ENSG00000180914	NM_000916.3	5021	1.06	4.10.E-02
PDLIM1	ENSG00000107438	XM_011540330.1	9124	1.06	8.25.E-03
FRMD8P1	ENSG00000227942	NR_033742.1	83957	1.06	1.66.E-02
ELAVL1	ENSG00000066044	NM_001419.2	1994	1.06	1.85.E-02
SUPV3L1	ENSG00000156502	XM_011540107.1	6832	1.06	4.72.E-02
OR7E105P	ENSG00000258423	-	81116	1.06	4.78.E-02
SMYD4	ENSG00000186532	XM_006721437.2	114826	1.06	1.58.E-02
POLR2B	ENSG00000047315	NM_001303269.1	5431	1.06	2.07.E-02
COX7A2	ENSG00000112695	NR_029466.1	1347	1.06	5.35.E-03
RPS6KA3	ENSG00000177189	NM_004586.2	6197	1.06	1.25.E-02
UQCRC2	ENSG00000140740	NM_003366.3	7385	1.06	4.82.E-02
TRIP12	ENSG00000153827	NM_001284216.1	9320	1.06	4.84.E-02
RSBN1L	ENSG00000187257	NM_198467.2	222194	1.05	3.39.E-02
MAP3K4	ENSG00000085511	XM_005266989.1	4216	1.05	3.07.E-02
2020-03-03	ENSG00000173926	NM_178450.4	115123	1.05	3.80.E-02
CLPS	ENSG00000137392	NM_001252597.1	1208	1.05	2.66.E-04
DPY30	ENSG00000256843	NM_032574.2	84661	1.05	2.11.E-02
COQ6	ENSG00000119723	XM_011536811.1	51004	1.05	3.92.E-02
METTL21A	ENSG00000144401	NM_001308021.1	151194	1.05	1.71.E-03
HAT1	ENSG00000128708	NR_027862.1	8520	1.05	3.00.E-02
SMIM7	ENSG00000214046	NM_024104.3	79086	1.03	4.57.E-02
SKP2	ENSG00000145604	NM_001243120.1	6502	1.03	2.19.E-02
TMEM128	ENSG00000132406	NM_001297552.1	85013	0.97	2.56.E-03
TRPT1	ENSG00000149743	XM_005274347.3	83707	0.97	1.55.E-02
MFAP4	ENSG00000166482	NM_002404.2	4239	0.96	2.72.E-03
SLC9A3R1	ENSG00000109062	NM_004252.4	9368	0.95	2.81.E-02
GPC4	ENSG00000076716	NM_001448.2	2239	0.95	9.00.E-03
PLEKHN1	ENSG00000187583	NM_001160184.1	84069	0.95	1.29.E-02
MYBL2	ENSG00000101057	NM_001278610.1	4605	0.95	6.52.E-03
AMOTL1	ENSG00000166025	XM_006718772.2	154810	0.95	1.95.E-02
PAQR5	ENSG00000137819	XM_011521726.1	54852	0.94	7.16.E-03
GSTCD	ENSG00000138780	NM_024751.3	79807	0.94	2.12.E-02
SPINT2	ENSG00000167642	NM_001166103.1	10653	0.94	3.06.E-02
CEP19	ENSG00000174007	NM_032898.4	84984	0.94	4.91.E-02
PHKA2	ENSG00000044446	NM_000292.2	5256	0.94	1.22.E-02
NDUFAF5	ENSG00000101247	NR_029377.1	79133	0.94	4.10.E-02
ZNF419	ENSG00000105136	NM_001098496.1	79744	0.94	2.90.E-02
CYP27A1	ENSG00000135929	NM_000784.3	1593	0.94	4.87.E-02
GYPB	ENSG00000250361	NM_001304382.1	2994	0.94	3.52.E-03
OTUB1	ENSG00000167770	NR_003089.1	55611	0.94	2.77.E-02
FFAR3	ENSG00000185897	NM_005304.3	2865	0.94	3.90.E-02
SUCLG2	ENSG00000172340	NM_001177599.1	8801	0.93	4.79.E-02
ORM2	ENSG00000228278	NM_000608.2	5005	0.93	1.01.E-02
EHMT1	ENSG00000181090	XM_011519033.1	79813	0.93	3.66.E-02
NR4A3	ENSG00000119508	XM_011519049.1	8013	0.93	3.60.E-02
RAB1C	ENSG00000233111	-	441400	0.93	4.16.E-02
HOST2	-	NR_134505.1	642934	0.93	2.63.E-04
LYL1	ENSG00000104903	NM_005583.4	4066	0.93	1.88.E-02
RPS3	ENSG00000228205	NM_001256802.1	6188	0.93	1.62.E-02
DUSP16	-	XM_006719155.2	80824	0.93	4.85.E-02
MRPS23	ENSG00000181610	NM_016070.3	51649	0.93	1.15.E-03
PAQR8	ENSG00000170915	NM_133367.4	85315	0.93	2.31.E-02
NGF	ENSG00000134259	NM_002506.2	4803	0.93	4.41.E-02
GNAI2	ENSG00000114353	NM_001166425.1	2771	0.93	4.79.E-02
FAM225A	ENSG00000231528	NR_024366.1	286333	0.93	4.50.E-02
CCBL1	ENSG00000171097	XR_929870.1	883	0.93	1.16.E-02
VN1R1	ENSG00000178201	NM_020633.3	57191	0.93	2.99.E-02
RPSAP47	ENSG00000188856	-	389672	0.93	3.71.E-02
DCUN1D5	ENSG00000137692	NM_001318741.1	84259	0.93	2.41.E-02
LGI3	ENSG00000168481	NM_139278.2	203190	0.92	1.59.E-03
METRNL	ENSG00000176845	XM_011523562.1	284207	0.92	3.18.E-02
EIF3H	ENSG00000147677	NM_003756.2	8667	0.92	4.19.E-02
WDR33	ENSG00000136709	NM_001006623.2	55339	0.92	2.64.E-02
SRR	ENSG00000167720	XM_011523974.1	63826	0.92	1.10.E-02
UBQLN3	ENSG00000175520	XM_011520145.1	50613	0.92	1.26.E-02
ARRDC1-AS1	ENSG00000203993	NR_122036.1	85026	0.92	2.79.E-02
WDR19	ENSG00000157796	NM_001317924.1	57728	0.92	3.29.E-02
TMEM175	ENSG00000127419	NM_001297425.1	84286	0.92	4.27.E-02
NDUFA9	ENSG00000272921	NM_005002.4	4704	0.92	3.79.E-02
STK40	ENSG00000196182	NM_001282546.1	83931	0.92	3.20.E-02
RASAL3	ENSG00000105122	NM_022904.1	64926	0.92	3.97.E-02
KIR2DL4	-	NM_001080770.1	3805	0.92	3.88.E-02
OR5L2	ENSG00000205030	NM_001004739.1	26338	0.92	4.31.E-02
REXO4	-	NR_103995.1	57109	0.92	1.19.E-02
TIGD4	ENSG00000169989	NM_145720.3	201798	0.92	2.89.E-02
MRPL2	ENSG00000112651	NM_015950.4	51069	0.92	4.97.E-04
MIR205HG	ENSG00000230937	NM_001104548.1	642587	0.92	3.70.E-02
HEBP1	ENSG00000013583	NM_015987.4	50865	0.92	1.16.E-02
SQRDL	ENSG00000137767	NM_001271213.1	58472	0.92	3.24.E-02
AMACR	ENSG00000242110	NM_001167595.1	23600	0.92	4.30.E-02
ICAM5	ENSG00000105376	NM_003259.3	7087	0.92	1.32.E-02
TWSG1	ENSG00000128791	NM_020648.5	57045	0.91	3.21.E-02
NOTUM	ENSG00000185269	XM_011523537.1	147111	0.91	2.77.E-02
ECE1	ENSG00000117298	NM_001113349.1	1889	0.91	4.17.E-02
DDIT4	ENSG00000168209	NM_019058.2	54541	0.91	4.27.E-02
PCDHB15	ENSG00000113248	NM_018935.3	56121	0.91	2.33.E-02
MAP2K3	ENSG00000034152	XM_005256723.2	5606	0.91	4.18.E-02
ZNF92	ENSG00000146757	NM_001287533.1	168374	0.91	4.79.E-02
VGLL2	ENSG00000170162	NM_153453.1	245806	0.91	3.20.E-02
LRRC16B	ENSG00000186648	XM_011537300.1	90668	0.91	4.49.E-02
RPL31P63	ENSG00000236735	-	100271392	0.91	2.78.E-02
GPIHBP1	ENSG00000277494	NM_178172.5	338328	0.91	7.91.E-03
TMPRSS4	ENSG00000137648	XM_005271615.2	56649	0.91	1.90.E-02
IRF7	ENSG00000185507	XM_005252909.2	3665	0.91	4.64.E-02
LOC101928422	-	XM_005250079.2	101928422	0.91	5.28.E-03
SLC32A1	ENSG00000101438	NM_080552.2	140679	0.91	9.28.E-03
HSPD1P12	ENSG00000255964	-	283320	0.91	4.62.E-02
ANKS1B	ENSG00000185046	XM_005269032.2	56899	0.91	4.10.E-02
NLRP2	-	NM_001174083.1	55655	0.91	1.55.E-02
KLK9	ENSG00000213022	NM_012315.1	284366	0.91	4.77.E-02
ABCA11P	ENSG00000251595	NR_002451.2	79963	0.91	8.39.E-03
GPR137	ENSG00000173264	XM_011545172.1	56834	0.91	3.89.E-02
NDUFC2	ENSG00000151366	NM_001204054.1	4718	0.91	4.86.E-02
AP5Z1	ENSG00000242802	NM_014855.2	9907	0.91	3.83.E-02
CCDC153	ENSG00000248712	XM_011542774.1	283152	0.91	4.58.E-02
F2	ENSG00000180210	NM_001311257.1	2147	0.91	3.94.E-02
HAGHL	ENSG00000103253	XM_005255632.1	84264	0.91	4.22.E-02
CELF1	ENSG00000149187	XM_011519859.1	10658	0.91	4.22.E-02
STAG3	ENSG00000066923	XM_011515745.1	10734	0.91	1.58.E-02
ARFGEF3	ENSG00000112379	NM_020340.4	57221	0.91	4.51.E-02
LNX2	ENSG00000139517	XM_011534995.1	222484	0.91	1.52.E-02
TUBA3E	ENSG00000152086	NM_207312.2	112714	0.91	4.76.E-02
HAND1	ENSG00000113196	XM_005268531.1	9421	0.91	4.28.E-03
HS6ST1	ENSG00000136720	NM_004807.2	9394	0.91	4.45.E-02
PPFIBP1	ENSG00000110841	XM_006719161.1	8496	0.91	3.18.E-02
RAB28	ENSG00000157869	NM_004249.3	9364	0.91	6.00.E-03
RTKN	ENSG00000114993	NM_001015056.1	6242	0.91	4.57.E-02
DLG5	ENSG00000151208	XR_945874.1	9231	0.91	3.39.E-02
CAV1	-	NM_001172896.1	857	0.91	4.65.E-02
TPT1P9	ENSG00000234782	-	389787	0.91	4.50.E-02
ZNF197	-	NM_001024855.1	10168	0.91	2.84.E-02
NPTN	ENSG00000156642	XM_011521452.1	27020	0.91	5.53.E-03
CXXC4	ENSG00000168772	NR_132741.1	80319	0.91	1.23.E-02
C10orf55	ENSG00000222047	NM_001001791.2	414236	0.91	3.32.E-02
NANOS2	ENSG00000188425	NM_001029861.2	339345	0.91	5.73.E-03
CERCAM	ENSG00000167123	XM_011518763.1	51148	0.91	2.63.E-02
CLGN	ENSG00000153132	NM_004362.2	1047	0.9	3.18.E-02
SPRR1A	-	NM_005987.3	6698	0.9	1.87.E-02
METTL21C	ENSG00000139780	NM_001010977.2	196541	0.9	9.20.E-03
CCDC105	ENSG00000160994	NM_173482.2	126402	0.9	1.94.E-02
EGR3	ENSG00000179388	XM_005273426.2	1960	0.9	2.61.E-02
IL1A	ENSG00000115008	NM_000575.4	3552	0.9	2.13.E-02
PRR29	ENSG00000224383	XM_011525469.1	92340	0.9	3.66.E-02
PLEKHF1	ENSG00000166289	NM_024310.4	79156	0.9	1.93.E-02
STK32C	ENSG00000165752	XM_011539696.1	282974	0.9	3.02.E-02
CRB3	ENSG00000130545	NM_174881.2	92359	0.9	2.63.E-02
PRRT2	ENSG00000167371	XM_011545716.1	112476	0.9	1.64.E-02
OR2T3	-	NM_001005495.1	343173	0.9	2.33.E-02
NELFB	ENSG00000188986	NM_015456.4	25920	0.9	4.16.E-02
BPIFB2	ENSG00000078898	NM_025227.2	80341	0.9	3.04.E-02
C1QTNF8	ENSG00000184471	XM_011522483.1	390664	0.9	3.51.E-02
CAMKK2	ENSG00000110931	XM_011537765.1	10645	0.9	1.94.E-02
ACAA2	ENSG00000167315	NM_006111.2	10449	0.9	1.04.E-02
PRSS23	ENSG00000150687	NM_001293178.1	11098	0.9	8.54.E-03
SMIM20	ENSG00000250317	NM_001145432.1	389203	0.9	3.59.E-02
PRRG4	ENSG00000135378	XM_006718314.2	79056	0.9	3.94.E-02
LHFPL5	ENSG00000197753	NM_182548.3	222662	0.9	4.70.E-02
LRP5	ENSG00000162337	XR_949926.1	4041	0.9	1.65.E-03
BOK	-	NG_029488.1	666	0.9	3.60.E-02
CREBZF	ENSG00000137504	XM_011545195.1	58487	0.9	9.11.E-03
POP4	ENSG00000105171	NR_027368.1	10775	0.9	2.51.E-02
NUP188	ENSG00000095319	NM_015354.2	23511	0.9	4.91.E-02
PRKAG1	ENSG00000181929	XM_005269020.2	5571	0.9	1.17.E-02
NPRL3	ENSG00000103148	XM_011522681.1	8131	0.9	4.28.E-02
UACA	ENSG00000137831	XM_011521754.1	55075	0.9	3.00.E-02
PKHD1	ENSG00000170927	NM_170724.2	5314	0.9	3.48.E-02
HOXA13	ENSG00000106031	XM_011515344.1	3209	0.9	3.78.E-02
LITAF	ENSG00000189067	XM_006720983.2	9516	0.9	2.22.E-02
IQSEC1	ENSG00000144711	NM_001134382.2	9922	0.9	4.26.E-02
LOC105375434	-	XR_956020.1	105375434	0.9	4.00.E-02
CHID1	ENSG00000177830	XM_005253073.3	66005	0.9	3.80.E-02
UBA6	ENSG00000033178	NM_018227.5	55236	0.9	2.62.E-02
SP5	ENSG00000204335	NM_001003845.2	389058	0.9	1.52.E-02
C11orf70	ENSG00000137691	XM_005271713.2	85016	0.9	1.94.E-02
LOC285484	ENSG00000249896	NR_037863.1	285484	0.9	3.61.E-02
LRRC23	ENSG00000010626	NM_001135217.1	10233	0.9	4.50.E-02
SYNE3	ENSG00000176438	XM_006720063.2	161176	0.9	3.75.E-02
TRIM34	ENSG00000258659	NM_021616.5	53840	0.9	4.33.E-02
ZPR1	ENSG00000109917	NM_001317086.1	8882	0.9	4.75.E-02
SEMA3B	ENSG00000012171	NR_110697.1	7869	0.9	2.56.E-02
CKB	-	NM_001823.4	1152	0.9	3.49.E-02
KCTD6	ENSG00000168301	NM_153331.3	200845	0.9	3.51.E-02
SLC9A5	ENSG00000135740	XM_011523304.1	6553	0.9	3.36.E-03
LHB	ENSG00000104826	NM_000894.2	3972	0.9	6.44.E-04
SNX27	ENSG00000143376	NM_030918.5	81609	0.9	3.51.E-02
LENG9	-	NM_198988.1	94059	0.9	3.58.E-02
CYP26C1	ENSG00000187553	NM_183374.2	340665	0.9	4.78.E-02
GSTP1	-	NM_000852.3	2950	0.9	5.21.E-03
TMEM135	ENSG00000166575	NR_033149.1	65084	0.9	3.25.E-02
ZBTB22	-	NM_005453.4	9278	0.9	4.35.E-04
RPS15A	ENSG00000134419	NM_001030009.1	6210	0.89	3.00.E-02
PAAF1	ENSG00000175575	XM_005274310.1	80227	0.89	9.61.E-03
OCIAD2	ENSG00000145247	NR_104589.1	132299	0.89	3.60.E-02
KLF10	ENSG00000155090	NM_001032282.3	7071	0.89	1.47.E-02
ACOT7	ENSG00000097021	NM_181864.2	11332	0.89	4.09.E-03
TRUB1	ENSG00000165832	XM_011539321.1	142940	0.89	2.43.E-02
SPDYA	ENSG00000163806	NM_001142634.1	245711	0.89	4.13.E-02
RBM42	ENSG00000126254	NM_024321.4	79171	0.89	4.21.E-02
CD27	ENSG00000139193	XM_011521042.1	939	0.89	4.83.E-02
HYDIN	ENSG00000242586	XM_006721206.2	54768	0.89	1.97.E-03
CEP295	ENSG00000166004	XR_947867.1	85459	0.89	2.32.E-02
DNAL4	ENSG00000100246	NM_005740.2	10126	0.89	5.73.E-03
SMG5	ENSG00000198952	XM_011509362.1	23381	0.89	3.83.E-02
BOLA1	ENSG00000178096	XM_006711348.2	51027	0.89	3.66.E-02
GAPDHP22	ENSG00000234005	-	390421	0.89	2.19.E-02
CYB561	ENSG00000008283	XM_011524424.1	1534	0.89	1.62.E-04
TBC1D9	ENSG00000109436	NM_015130.2	23158	0.89	6.78.E-03
LRRCC1	ENSG00000133739	XM_005251322.2	85444	0.89	6.02.E-03
DOCK8	ENSG00000107099	XM_011518049.1	81704	0.89	2.90.E-02
NOC3L	ENSG00000173145	XR_945799.1	64318	0.89	8.33.E-03
TMEM200B	ENSG00000253304	NM_001171868.1	399474	0.89	4.24.E-02
PNPLA7	ENSG00000130653	XM_011518664.1	375775	0.89	3.25.E-02
RBM24	ENSG00000112183	NM_153020.2	221662	0.89	1.58.E-02
CSTB	ENSG00000160213	NM_000100.3	1476	0.89	2.22.E-02
IGHMBP2	ENSG00000132740	XM_011544994.1	3508	0.89	3.59.E-02
ANKRA2	ENSG00000164331	NM_023039.4	57763	0.89	3.48.E-02
TMSB4XP6	ENSG00000230043	-	7120	0.89	1.10.E-02
KRTAP10-5	ENSG00000241123	NM_198694.3	386680	0.89	4.18.E-02
FAM163B	ENSG00000196990	XM_005272205.3	642968	0.89	9.60.E-03
PHOSPHO2	ENSG00000144362	NM_001199285.1	493911	0.89	1.58.E-02
SPATA2L	ENSG00000158792	XM_005256279.3	124044	0.89	2.42.E-02
PLLP	ENSG00000102934	NM_015993.2	51090	0.89	4.51.E-02
RPL7A	-	NM_000972.2	6130	0.89	2.16.E-02
ERGIC2	ENSG00000087502	NM_016570.2	51290	0.89	1.03.E-02
OSTCP1	ENSG00000243775	NR_028496.1	202459	0.89	2.79.E-02
AMER2	ENSG00000165566	XM_006719770.2	219287	0.89	2.66.E-02
IFI44	ENSG00000137965	NM_006417.4	10561	0.89	9.43.E-03
WNK1	ENSG00000060237	XM_011521009.1	65125	0.89	4.67.E-02
TMCO4	ENSG00000162542	NM_181719.4	255104	0.88	1.63.E-02
EHD1	ENSG00000110047	XM_011544739.1	10938	0.88	4.07.E-02
CASP8	ENSG00000064012	NR_111983.1	841	0.88	3.66.E-02
EPN1	ENSG00000063245	NM_001130072.1	29924	0.88	1.42.E-02
SLC17A7	ENSG00000104888	NM_020309.3	57030	0.88	1.28.E-02
DCAF12L2	ENSG00000198354	NM_001013628.2	340578	0.88	5.42.E-03
FIP1L1	ENSG00000145216	NM_001134937.1	81608	0.88	8.70.E-03
NKD2	ENSG00000145506	NM_001271082.1	85409	0.88	4.29.E-02
LBX1	ENSG00000138136	XM_005269443.3	10660	0.88	3.56.E-02
RETNLB	ENSG00000163515	NM_032579.2	84666	0.88	3.39.E-02
RRAS	ENSG00000126458	NM_006270.4	6237	0.88	7.88.E-03
CCDC106	ENSG00000173581	NM_013301.2	29903	0.88	4.19.E-02
SIGIRR	ENSG00000185187	XR_930885.1	59307	0.88	1.93.E-02
MMAA	ENSG00000151611	NM_172250.2	166785	0.88	2.91.E-02
GCHFR	ENSG00000137880	NM_005258.2	2644	0.88	3.00.E-02
LRIF1	ENSG00000121931	XM_011541768.1	55791	0.88	2.24.E-03
PDGFRL	ENSG00000104213	XM_011544558.1	5157	0.88	6.36.E-03
GLUD1	ENSG00000148672	NM_001318906.1	2746	0.88	1.60.E-02
CFB	ENSG00000243649	NG_011730.1	629	0.88	1.96.E-02
BBS1	ENSG00000174483	NM_024649.4	582	0.88	3.40.E-02
PTGIR	ENSG00000160013	NM_000960.3	5739	0.88	2.46.E-02
PPP1R14C	ENSG00000198729	NM_030949.2	81706	0.88	4.38.E-02
CIZ1	ENSG00000148337	XM_011518483.1	25792	0.88	3.74.E-02
PRR7	-	NM_001174102.1	80758	0.88	2.60.E-02
CSF3R	ENSG00000119535	NM_156039.3	1441	0.88	3.86.E-02
FAM9A	ENSG00000183304	NM_174951.3	171482	0.88	4.30.E-04
VSX1	ENSG00000100987	NM_001256271.1	30813	0.88	3.75.E-02
APCS	ENSG00000132703	NM_001639.3	325	0.88	4.21.E-02
GLIS2	-	XM_005255641.3	84662	0.88	4.85.E-02
CTDP1	ENSG00000060069	NG_007988.1	9150	0.88	2.57.E-02
MAP1LC3A	ENSG00000101460	NM_032514.3	84557	0.88	1.38.E-02
WAS	ENSG00000015285	NM_000377.2	7454	0.88	1.10.E-02
DGKZ	-	XM_011520423.1	8525	0.88	1.06.E-02
FTH1P19	ENSG00000219186	-	389844	0.88	3.89.E-02
RPS16	ENSG00000105193	NM_001020.4	6217	0.88	1.28.E-02
SLURP1	ENSG00000126233	NM_020427.2	57152	0.88	2.42.E-02
PAIP1	ENSG00000172239	NM_183323.2	10605	0.87	1.27.E-02
IFNA8	ENSG00000120242	NM_002170.3	3445	0.87	2.64.E-03
PTPRA	ENSG00000132670	-	5786	0.87	1.73.E-02
SYTL2	ENSG00000137501	XM_011545116.1	54843	0.87	3.10.E-02
TMSB4X	ENSG00000205542	NM_021109.3	7114	0.87	5.40.E-03
LETM2	ENSG00000165046	XM_011544410.1	137994	0.87	2.77.E-03
MAP9	ENSG00000164114	NM_001039580.1	79884	0.87	3.40.E-02
DOLPP1	ENSG00000167130	NR_072983.1	57171	0.87	2.67.E-02
C10orf128	ENSG00000204161	XM_011539385.1	170371	0.87	4.54.E-02
USP18	ENSG00000184979	NM_017414.3	11274	0.87	1.36.E-02
CHRD	ENSG00000090539	NM_001304472.1	8646	0.87	2.12.E-02
P4HA3	ENSG00000149380	XM_011544952.1	283208	0.87	1.25.E-02
GJA3	ENSG00000121743	XM_005266353.1	2700	0.87	1.84.E-02
OR51I2	ENSG00000187918	NM_001004754.2	390064	0.87	5.67.E-03
PRKCDBP	ENSG00000170955	NM_145040.2	112464	0.87	3.39.E-02
RND2	ENSG00000108830	XM_011525317.1	8153	0.87	4.68.E-02
RUSC2	ENSG00000198853	XM_006716896.1	9853	0.87	3.29.E-02
FDX1	ENSG00000137714	NM_004109.4	2230	0.87	2.11.E-02
SPSB1	ENSG00000171621	NM_025106.3	80176	0.87	2.18.E-02
KCNK1	ENSG00000135750	NM_002245.3	3775	0.87	4.23.E-02
LINC01931	ENSG00000162947	-	150596	0.87	4.81.E-02
EFHD2	ENSG00000142634	XM_005246000.2	79180	0.87	3.67.E-02
KIR3DX1	ENSG00000104970	NR_104095.1	90011	0.87	1.91.E-02
CDX1	ENSG00000113722	NM_001804.2	1044	0.87	4.64.E-02
FGL2	ENSG00000127951	NM_006682.2	10875	0.87	1.31.E-02
ERAP2	ENSG00000164308	NM_001130140.1	64167	0.87	9.85.E-03
FAM167B	ENSG00000183615	NM_032648.2	84734	0.87	7.89.E-04
TRAF5	ENSG00000082512	NM_001319207.1	7188	0.87	4.82.E-02
JSRP1	ENSG00000167476	NM_144616.3	126306	0.87	2.71.E-02
SPATA25	ENSG00000149634	NM_080608.3	128497	0.87	1.31.E-02
ITPR1	ENSG00000150995	NM_001168272.1	3708	0.87	8.33.E-03
ETV1	ENSG00000006468	XM_011515172.1	2115	0.87	5.54.E-03
ZDHHC14	ENSG00000175048	NM_153746.1	79683	0.87	1.88.E-03
SEPN1	ENSG00000162430	NM_020451.2	57190	0.87	3.68.E-02
CSTF3	ENSG00000176148	NM_001326.2	1479	0.87	7.18.E-03
ZNF442	ENSG00000198342	NM_030824.2	79973	0.87	7.95.E-03
ACSS3	ENSG00000111058	-	79611	0.87	2.55.E-02
SOX10	ENSG00000100146	NM_006941.3	6663	0.87	3.02.E-02
RPS26P15	ENSG00000223416	-	644928	0.87	5.95.E-03
GPAT3	ENSG00000138678	NM_001256421.1	84803	0.87	3.78.E-03
CPT1C	ENSG00000169169	NR_108072.1	126129	0.87	4.51.E-02
KIAA1211	ENSG00000109265	XM_006714045.2	57482	0.87	2.65.E-02
CPOX	ENSG00000080819	NM_000097.5	1371	0.87	3.88.E-03
KCNQ1	ENSG00000053918	NM_000218.2	3784	0.87	9.33.E-03
KRTAP21-1	ENSG00000187005	NM_181619.1	337977	0.87	4.04.E-02
RAB12	ENSG00000206418	XM_006722300.2	201475	0.86	4.20.E-02
CYP1B1	-	NM_000104.3	1545	0.86	1.09.E-02
BCL6B	ENSG00000161940	NM_181844.3	255877	0.86	3.57.E-02
PKDCC	ENSG00000162878	NM_138370.2	91461	0.86	3.74.E-02
PTPRE	ENSG00000132334	XM_011540000.1	5791	0.86	2.20.E-02
ABCA1	ENSG00000165029	XM_011518342.1	19	0.86	4.23.E-02
ANXA5	ENSG00000164111	NM_001154.3	308	0.86	1.79.E-02
RPL23AP43	ENSG00000227337	-	389101	0.86	3.98.E-02
C2	-	NM_001282458.1	717	0.86	2.87.E-03
RNF144A	ENSG00000151692	NM_014746.4	9781	0.86	7.01.E-03
CCL1	ENSG00000108702	NM_002981.2	6346	0.86	5.58.E-03
SYT1	ENSG00000067715	XM_006719576.1	6857	0.86	4.54.E-02
DMRTC2	ENSG00000142025	NM_001040283.2	63946	0.86	3.32.E-02
DIP2B	ENSG00000066084	XM_006719522.2	57609	0.86	1.50.E-02
UBC	ENSG00000150991	NM_021009.6	7316	0.86	3.49.E-02
KCTD1	ENSG00000134504	NM_001136205.2	284252	0.86	6.12.E-03
BORCS5	-	XM_011520553.1	118426	0.86	2.18.E-03
MYCL	ENSG00000116990	NM_001033082.2	4610	0.86	3.63.E-02
FAM169A	ENSG00000198780	NR_046462.1	26049	0.86	3.17.E-02
TUBA4B	ENSG00000243910	NR_003063.1	80086	0.86	9.87.E-04
RPS26P39	ENSG00000227586	-	100128168	0.86	2.82.E-03
B4GALT2	ENSG00000117411	NM_030587.2	8704	0.86	1.22.E-02
GTF2A1L	ENSG00000242441	NM_006872.4	11036	0.86	1.43.E-02
KLC2	ENSG00000174996	XM_006718665.1	64837	0.86	2.13.E-02
KLHL40	ENSG00000157119	NM_152393.3	131377	0.86	4.57.E-02
CABLES2	ENSG00000149679	NM_031215.2	81928	0.86	3.52.E-03
C19orf73	ENSG00000221916	NM_018111.2	55150	0.86	3.49.E-02
LINC01559	ENSG00000180861	NR_036555.1	283422	0.86	2.67.E-02
PIAS3	ENSG00000131788	NM_006099.3	10401	0.86	2.01.E-02
MDGA1	ENSG00000112139	NM_153487.3	266727	0.86	1.17.E-02
TIMP4	ENSG00000157150	NM_003256.3	7079	0.86	3.65.E-02
CCDC9	ENSG00000105321	NM_015603.2	26093	0.86	4.07.E-02
TUBA3GP	ENSG00000249680	-	645348	0.86	7.98.E-03
GALNT3	ENSG00000115339	NM_004482.3	2591	0.85	1.01.E-02
NAAA	ENSG00000138744	NM_001042402.1	27163	0.85	1.83.E-02
KCTD13	ENSG00000174943	XM_011545784.1	253980	0.85	2.70.E-02
FAM86HP	ENSG00000253540	NR_024252.1	729375	0.85	4.66.E-02
VPS37D	ENSG00000176428	NM_001077621.1	155382	0.85	1.13.E-02
NOP2	ENSG00000111641	XM_005253691.1	4839	0.85	4.61.E-02
NHLRC1	-	NM_198586.2	378884	0.85	3.08.E-02
FBXO6	ENSG00000116663	NM_018438.5	26270	0.85	1.46.E-02
KRT18P2	ENSG00000234439	-	54044	0.85	2.09.E-02
MAPK8IP3	ENSG00000138834	XM_006720869.1	23162	0.85	7.70.E-03
KIR3DL3	-	NM_153443.4	115653	0.85	5.68.E-03
FES	ENSG00000182511	XR_243206.1	2242	0.85	1.20.E-02
CFP	ENSG00000126759	NM_002621.2	5199	0.85	1.82.E-03
MAGED2	ENSG00000102316	NG_012844.1	10916	0.85	1.16.E-02
PHPT1	ENSG00000054148	NR_109808.1	29085	0.85	1.12.E-02
MXRA8	ENSG00000162576	NM_001282582.1	54587	0.85	2.85.E-02
ALX3	ENSG00000156150	NM_006492.2	257	0.85	3.25.E-03
CRISP1	ENSG00000124812	NM_170609.1	167	0.85	8.48.E-03
GPR152	ENSG00000175514	NM_206997.1	390212	0.85	3.26.E-02
WFIKKN2	ENSG00000173714	NM_175575.5	124857	0.85	1.60.E-02
ACTC1	ENSG00000159251	NM_005159.4	70	0.85	1.96.E-02
C5orf30	ENSG00000181751	NM_033211.3	90355	0.85	2.66.E-02
CCL25	ENSG00000131142	NM_001201359.1	6370	0.85	3.79.E-02
CD163L1	ENSG00000177675	XM_011520621.1	283316	0.85	1.56.E-02
KLHL38	-	XM_005250901.3	340359	0.85	1.52.E-02
ACKR3	ENSG00000144476	NM_020311.2	57007	0.85	4.05.E-02
GNPDA2	ENSG00000163281	NR_073095.1	132789	0.85	1.89.E-02
NRN1L	ENSG00000188038	NM_198443.1	123904	0.84	2.62.E-02
FBXL19-AS1	ENSG00000260852	NR_024348.1	283932	0.84	1.35.E-02
RAB25	ENSG00000132698	NR_133653.1	57111	0.84	2.66.E-02
C3orf22	ENSG00000180697	NM_152533.2	152065	0.84	1.74.E-02
BCO1	ENSG00000135697	XM_011523110.1	53630	0.84	1.46.E-02
FBXO2	ENSG00000116661	NM_012168.5	26232	0.84	2.51.E-02
DENND6B	ENSG00000205593	NM_001001794.3	414918	0.84	1.05.E-02
CTAG2	-	NG_021275.2	30848	0.84	1.58.E-02
PIGG	ENSG00000174227	NR_110293.1	54872	0.84	5.92.E-03
ST3GAL1	ENSG00000008513	XM_005251025.3	6482	0.84	1.39.E-02
SULT1C2	ENSG00000198203	NM_001056.3	6819	0.84	6.03.E-03
UBXN11	ENSG00000158062	NM_001077262.1	91544	0.84	4.02.E-02
BRF1	ENSG00000185024	XM_006720123.2	2972	0.84	1.33.E-02
FAM60A	-	XM_005253458.3	58516	0.84	1.15.E-02
C16orf71	ENSG00000166246	XM_005255144.2	146562	0.84	7.13.E-03
KRT18P42	ENSG00000214794	-	391819	0.84	7.94.E-03
KLHL5	ENSG00000109790	NM_015990.4	51088	0.84	1.08.E-02
FIZ1	ENSG00000179943	NM_032836.2	84922	0.84	1.46.E-02
COL6A1	ENSG00000142156	NM_001848.2	1291	0.84	1.16.E-02
DES	-	NG_008043.1	1674	0.83	1.26.E-02
TMPRSS13	ENSG00000137747	NM_001077263.2	84000	0.83	2.48.E-02
EPHA7	ENSG00000135333	XM_005248669.1	2045	0.83	2.01.E-02
PEG10	ENSG00000242265	NM_015068.3	23089	0.83	9.20.E-03
LOC645321	-	XR_952515.1	645321	0.83	2.23.E-02
TARBP2	ENSG00000139546	XM_011538712.1	6895	0.83	9.67.E-03
DAW1	ENSG00000123977	NM_178821.1	164781	0.83	2.45.E-02
CALML4	ENSG00000033800	NR_104583.1	91860	0.83	9.68.E-03
IRX5	ENSG00000176842	XM_011522809.1	10265	0.83	1.31.E-03
MAL2	ENSG00000147676	XM_011516807.1	114569	0.83	2.17.E-02
CYP2B6	ENSG00000197408	NM_000767.4	1555	0.83	1.09.E-02
SSBP2	ENSG00000145687	NM_001256735.1	23635	0.83	1.30.E-02
MX1	ENSG00000157601	NM_001144925.2	4599	0.83	4.14.E-02
UBE2Q1	ENSG00000160714	NM_017582.6	55585	0.83	5.20.E-03
PDE2A	ENSG00000186642	XM_011545096.1	5138	0.83	1.46.E-02
ATF3	ENSG00000162772	XM_011509579.1	467	0.83	4.24.E-02
FTMT	ENSG00000181867	NM_177478.1	94033	0.83	1.64.E-02
CIB4	ENSG00000157884	NM_001029881.1	130106	0.83	3.97.E-02
KCNE1	ENSG00000276289	NM_001127668.3	3753	0.83	2.30.E-02
LMNTD1	ENSG00000152936	XM_011520575.1	160492	0.83	9.83.E-03
KRT71	ENSG00000139648	NM_033448.2	112802	0.83	4.81.E-02
TNFSF10	ENSG00000121858	NR_033994.1	8743	0.83	3.46.E-02
HERPUD1	ENSG00000051108	XM_006721352.2	9709	0.83	1.11.E-02
GEMIN8P4	ENSG00000228175	NR_002830.1	492303	0.82	1.02.E-02
FBXO36	ENSG00000153832	NM_174899.4	130888	0.82	2.42.E-02
NFRKB	ENSG00000170322	XM_011542853.1	4798	0.82	3.95.E-02
SLC27A5	ENSG00000083807	NM_012254.2	10998	0.82	1.29.E-02
HIST1H2APS6	ENSG00000223383	-	100509927	0.82	2.87.E-02
PLBD1	ENSG00000121316	NM_024829.5	79887	0.82	8.57.E-03
OR13A1	ENSG00000256574	XM_011540150.1	79290	0.82	4.67.E-02
ABCG2	ENSG00000118777	NM_004827.2	9429	0.82	7.64.E-03
KLHL35	ENSG00000149243	XM_011544954.1	283212	0.82	3.86.E-02
KCNC2	ENSG00000166006	XM_006719389.2	3747	0.82	3.56.E-02
CDH15	ENSG00000129910	XM_011522806.1	1013	0.82	1.37.E-02
TAF6	ENSG00000106290	XM_011516543.1	6878	0.82	2.09.E-02
DRICH1	ENSG00000189269	NM_016449.3	51233	0.82	4.79.E-04
FSTL3	ENSG00000070404	NM_005860.2	10272	0.82	1.59.E-02
SH3BGRL	ENSG00000131171	NM_003022.2	6451	0.81	1.52.E-03
SLC27A1	ENSG00000130304	NM_198580.2	376497	0.81	5.78.E-03
CSGALNACT1	ENSG00000147408	XM_011544585.1	55790	0.81	1.42.E-03
NPAS4	-	NM_178864.3	266743	0.81	1.18.E-02
AP5B1	ENSG00000254470	NM_138368.4	91056	0.81	2.69.E-02
EMP1	ENSG00000134531	NM_001423.2	2012	0.81	1.11.E-04
SFR1	ENSG00000156384	XM_005269521.2	119392	0.81	4.47.E-03
KRT18P24	ENSG00000226234	-	340460	0.81	4.96.E-05
SERPINI1	ENSG00000163536	NM_005025.4	5274	0.81	1.84.E-02
SNCG	ENSG00000173267	XM_011540105.1	6623	0.81	4.59.E-02
COL15A1	ENSG00000204291	XM_011518214.1	1306	0.81	9.03.E-03
ZSCAN5CP	ENSG00000204532	-	649137	0.81	9.04.E-04
GLYATL1	ENSG00000166840	XM_011545359.1	92292	0.81	2.33.E-02
KRT86	ENSG00000170442	XM_011538338.1	3892	0.81	6.57.E-04
RTN4RL2	ENSG00000186907	NM_178570.2	349667	0.81	1.79.E-02
KRT18P49	ENSG00000214720	-	392516	0.81	2.30.E-02
ZFP69B	ENSG00000187801	XM_005271139.2	65243	0.81	8.84.E-03
TFPI2	ENSG00000105825	NM_001271004.1	7980	0.81	2.57.E-02
GALNT6	ENSG00000139629	XM_006719214.2	11226	0.81	3.63.E-02
SPDEF	ENSG00000124664	XM_005248988.3	25803	0.81	1.58.E-03
AGRN	ENSG00000188157	NM_001305275.1	375790	0.81	1.37.E-02
FABP5P1	ENSG00000236972	-	387934	0.81	3.52.E-04
FAM129A	ENSG00000135842	XM_011509141.1	116496	0.81	3.75.E-02
CD52	ENSG00000169442	NM_001803.2	1043	0.8	8.04.E-03
ITGA5	ENSG00000161638	NM_002205.3	3678	0.8	2.30.E-02
SLC25A1	-	NG_033863.1	6576	0.8	4.75.E-02
PGLYRP2	ENSG00000161031	NM_052890.3	114770	0.8	4.58.E-03
PKIA	ENSG00000171033	NM_181839.2	5569	0.8	4.99.E-02
PRSS2	ENSG00000250591	NR_130149.1	5645	0.8	4.44.E-03
LTBP1	ENSG00000049323	NM_000627.3	4052	0.8	3.60.E-02
LGALS12	ENSG00000133317	NM_001142538.1	85329	0.8	6.01.E-03
CCNA1	ENSG00000133101	XM_011535297.1	8900	0.8	9.26.E-03
GSTO2	ENSG00000065621	XM_011539273.1	119391	0.8	3.68.E-03
2020-09-09	ENSG00000184640	XM_011524207.1	10801	0.8	1.07.E-02
ZNF84	ENSG00000198040	XM_005266186.1	7637	0.8	8.53.E-04
KRT18P13	ENSG00000214417	-	392371	0.8	8.25.E-03
ASS1	ENSG00000130707	XM_005272200.2	445	0.8	4.49.E-02
PSAT1	ENSG00000135069	NM_058179.3	29968	0.8	2.32.E-02
ATP2C2	ENSG00000064270	XM_011523487.1	9914	0.8	5.80.E-03
CXCL8	ENSG00000169429	NM_000584.3	3576	0.8	1.05.E-02
SEMA3F	ENSG00000001617	NM_001318800.1	6405	0.8	9.98.E-03
SGCA	ENSG00000108823	XM_011525124.1	6442	0.8	1.31.E-03
C6orf25	-	XM_011514921.1	80739	0.8	9.68.E-03
RGL1	ENSG00000143344	XM_011509341.1	23179	0.8	9.38.E-03
GPR182	ENSG00000166856	XM_011537827.1	11318	0.79	4.82.E-04
C15orf48	ENSG00000166920	NM_197955.2	84419	0.79	3.53.E-02
KRT80	ENSG00000167767	XM_005268676.2	144501	0.79	3.58.E-02
ABLIM3	ENSG00000173210	NM_014945.3	22885	0.79	3.84.E-02
RBM12B-AS1	-	NR_027259.1	55472	0.79	1.01.E-03
TYMP	ENSG00000025708	NM_001257989.1	1890	0.79	1.24.E-02
EIF4E1B	ENSG00000175766	XM_011534499.1	253314	0.79	3.93.E-03
HES7	ENSG00000179111	XM_011524042.1	84667	0.79	1.94.E-02
FPR1	ENSG00000171051	NM_001193306.1	2357	0.79	1.96.E-02
SLC35F3	ENSG00000183780	NM_173508.3	148641	0.79	8.08.E-03
MROH7	ENSG00000184313	NR_026782.2	374977	0.79	3.51.E-03
TMX4	ENSG00000125827	NM_021156.3	56255	0.79	2.37.E-02
C9orf116	ENSG00000160345	XM_011518222.1	138162	0.79	4.69.E-02
TFF1	ENSG00000160182	NM_003225.2	7031	0.79	6.76.E-03
PPP1R3G	ENSG00000219607	NM_001145115.2	648791	0.79	4.81.E-02
KRT18P12	ENSG00000215819	NG_028036.1	643471	0.78	1.01.E-02
TSPAN31	ENSG00000135452	XM_005269074.2	6302	0.78	1.32.E-02
ACSS1	ENSG00000154930	NM_001252675.1	84532	0.78	5.51.E-03
PTGR1	ENSG00000106853	XM_011518394.1	22949	0.78	2.81.E-03
CPS1	ENSG00000021826	NM_001122634.3	1373	0.78	1.70.E-03
GALK2	ENSG00000156958	XM_006720461.2	2585	0.78	1.43.E-02
RHOF	ENSG00000139725	NM_019034.2	54509	0.78	4.33.E-02
PLXNA2	ENSG00000076356	NM_025179.3	5362	0.77	2.38.E-02
LRP5L	ENSG00000100068	NM_001135772.1	91355	0.77	1.44.E-02
CLMP	ENSG00000166250	NM_024769.3	79827	0.77	8.84.E-04
ASNS	ENSG00000070669	NM_001178077.1	440	0.77	1.26.E-04
FAXDC2	ENSG00000170271	NM_032385.4	10826	0.77	9.00.E-03
GPRIN2	ENSG00000204175	XM_011540400.1	9721	0.77	2.90.E-03
CRLF2	ENSG00000205755	NR_110830.1	64109	0.77	3.00.E-03
KRTAP12-4	ENSG00000212933	NM_198698.1	386684	0.77	1.85.E-03
IMPACT	ENSG00000154059	NM_018439.3	55364	0.77	3.29.E-02
AKR1E2	ENSG00000165568	XM_011519728.1	83592	0.77	3.64.E-03
PRLHR	ENSG00000119973	XM_011539698.1	2834	0.77	2.95.E-02
IFFO1	ENSG00000010295	XM_006718981.2	25900	0.76	2.98.E-02
LAMC2	ENSG00000058085	NM_005562.2	3918	0.76	1.89.E-02
TCEANC	ENSG00000176896	NM_001297563.1	170082	0.76	1.31.E-02
SLC40A1	ENSG00000138449	NM_014585.5	30061	0.76	1.89.E-02
C9orf172	ENSG00000232434	NM_001080482.2	389813	0.76	2.77.E-02
BLID	ENSG00000259571	NM_001001786.2	414899	0.75	3.92.E-03
ELL	ENSG00000105656	NM_006532.3	8178	0.75	8.72.E-03
KYNU	ENSG00000115919	NM_001199241.1	8942	0.75	2.27.E-02
RGS2	ENSG00000116741	NM_002923.3	5997	0.75	9.02.E-03
GFPT2	ENSG00000131459	NM_005110.3	9945	0.75	7.88.E-03
LOX	ENSG00000113083	NM_001178102.2	4015	0.75	1.01.E-03
GKN2	ENSG00000183607	NM_182536.2	200504	0.75	4.38.E-03
KITLG	ENSG00000049130	NM_000899.4	4254	0.74	4.29.E-02
ADAMTS1	ENSG00000154734	NM_006988.4	9510	0.74	1.16.E-02
SCIN	ENSG00000006747	XR_926951.1	85477	0.74	2.79.E-02
DDIT3	ENSG00000175197	XM_011538006.1	1649	0.74	8.89.E-03
TSPAN8	ENSG00000127324	XM_006719583.2	7103	0.74	2.00.E-04
SLFN5	ENSG00000166750	XM_005257934.2	162394	0.74	4.22.E-02
TCEA3	-	XM_011542057.1	6920	0.74	6.63.E-03
CCL24	ENSG00000106178	XM_011516460.1	6369	0.74	3.83.E-02
TMEM139	ENSG00000178826	NR_104253.1	135932	0.74	2.33.E-04
RARRES3	ENSG00000133321	NM_004585.4	5920	0.73	2.24.E-02
CCDC149	ENSG00000181982	NM_173463.4	91050	0.73	3.61.E-02
DNER	ENSG00000187957	NM_139072.3	92737	0.73	8.73.E-03
DENND2D	ENSG00000162777	XR_946765.1	79961	0.73	3.90.E-02
PF4V1	ENSG00000109272	NM_002620.3	5197	0.73	3.04.E-02
CABYR	ENSG00000154040	NM_153769.2	26256	0.72	2.56.E-02
CXCL2	ENSG00000081041	NM_002089.3	2920	0.72	3.92.E-03
NUPR1	ENSG00000176046	NM_012385.2	26471	0.72	1.66.E-02
TBXAS1	ENSG00000059377	NM_001166254.1	6916	0.71	3.31.E-02
COX7B2	ENSG00000170516	NM_130902.2	170712	0.71	2.07.E-02
RBM47	ENSG00000163694	NM_019027.3	54502	0.7	4.20.E-03
HKDC1	ENSG00000156510	NM_025130.3	80201	0.7	4.74.E-03
GEMIN8	ENSG00000046647	NM_001042480.1	54960	0.7	2.17.E-03
SPANXD	-	NM_032417.3	64648	0.69	3.32.E-04
ST6GALNAC2	ENSG00000070731	XM_005256954.3	10610	0.69	1.72.E-02
KRT7	ENSG00000135480	XR_944545.1	3855	0.69	4.57.E-02
ITGB2	ENSG00000160255	NM_000211.4	3689	0.68	5.86.E-06
TCN1	ENSG00000134827	NM_001062.3	6947	0.68	3.54.E-03
SEL1L3	ENSG00000091490	NM_015187.4	23231	0.68	7.51.E-03
TNFRSF4	ENSG00000186827	XM_011542077.1	7293	0.68	3.04.E-03
ENTPD3	ENSG00000168032	NM_001291961.1	956	0.68	6.64.E-03
ISG20	ENSG00000172183	XM_011521521.1	3669	0.67	2.53.E-04
XK	ENSG00000047597	NM_021083.2	7504	0.67	3.69.E-02
IRAK3	ENSG00000090376	NM_001142523.1	11213	0.67	7.63.E-03
CA9	ENSG00000107159	XR_428428.2	768	0.67	3.14.E-03
GPRC5C	ENSG00000170412	XM_011525024.1	55890	0.67	4.34.E-03
ANGPTL4	ENSG00000167772	NR_104213.1	51129	0.66	5.66.E-04
CRTAM	ENSG00000109943	XM_011542900.1	56253	0.65	3.97.E-03
SPNS2	ENSG00000183018	NM_001124758.1	124976	0.64	1.34.E-02
CSF2	ENSG00000164400	NM_000758.3	1437	0.64	5.00.E-03
CGNL1	ENSG00000128849	XM_011522121.1	84952	0.64	4.87.E-02
GPR160	ENSG00000173890	NM_014373.2	26996	0.63	1.45.E-03
ID3	-	NM_002167.4	3399	0.63	8.91.E-04
DDX60	ENSG00000137628	NM_017631.5	55601	0.63	2.25.E-03
AKR1B10	ENSG00000198074	XM_011516416.1	57016	0.62	2.48.E-02
RASD1	ENSG00000108551	NM_001199989.1	51655	0.62	1.46.E-02
MMP7	ENSG00000137673	NM_002423.4	4316	0.61	8.76.E-04
NPTX1	ENSG00000171246	NM_002522.3	4884	0.6	1.00.E-02
AREG	ENSG00000109321	NM_001657.3	374	0.6	2.62.E-02
PI16	ENSG00000164530	XM_005248917.1	221476	0.59	7.28.E-03
AKR1C3	ENSG00000196139	NM_001253908.1	8644	0.59	7.64.E-04
TSPAN13	ENSG00000106537	NM_014399.3	27075	0.59	4.68.E-04
LIPG	ENSG00000101670	NM_001308006.1	9388	0.58	3.18.E-02
HCLS1	ENSG00000180353	NM_001292041.1	3059	0.58	2.32.E-02
MGMT	ENSG00000170430	XM_006717863.2	4255	0.58	4.33.E-02
FKBP11	ENSG00000134285	NM_016594.2	51303	0.57	1.48.E-02
LOC105377106	-	XR_940876.1	105377106	0.55	1.28.E-04
RAB37	ENSG00000172794	XM_005257289.2	326624	0.55	8.64.E-03
TTYH3	ENSG00000136295	NM_025250.2	80727	0.55	1.39.E-02
PPL	ENSG00000118898	XM_006720902.2	5493	0.55	1.44.E-02
KRT81	ENSG00000205426	XM_011538334.1	3887	0.54	1.07.E-04
PKIB	ENSG00000135549	NM_032471.5	5570	0.53	4.32.E-03
EREG	ENSG00000124882	NM_001432.2	2069	0.52	1.69.E-02
HELZ	ENSG00000198265	XM_006722216.2	9931	0.51	2.43.E-03
ID1	ENSG00000125968	NM_181353.2	3397	0.51	1.21.E-02
ZG16B	-	NM_145252.2	124220	0.51	2.61.E-04
HPGD	ENSG00000164120	NM_000860.5	3248	0.49	1.27.E-03
AGR2	ENSG00000106541	NM_006408.3	10551	0.45	9.08.E-05
NTF3	ENSG00000185652	XM_011520963.1	4908	0.45	3.98.E-03
PCDH7	ENSG00000169851	NM_002589.2	5099	0.44	6.09.E-03
TMC8	ENSG00000167895	XR_934400.1	147138	0.43	1.12.E-04
LCP1	ENSG00000136167	XM_005266374.1	3936	0.42	1.05.E-03
GLTPD2	ENSG00000182327	XM_005256626.2	388323	0.36	1.84.E-04
AKR1C2	ENSG00000151632	XM_011519342.1	1646	0.35	3.30.E-05
S100P	ENSG00000163993	NM_005980.2	6286	0.3	2.34.E-03
