# Supplementary material for: Role of cytoplasmic localization of maspin in promoting cell invasion in breast cancer with aggressive phenotype
Source: Sci Rep. 2021 May 31;11:11321. doi: 10.1038/s41598-021-90887-z (PMC8166868; doi:10.1038/s41598-021-90887-z)
Supplement: Supplementary file 4 — Supplementary Table S2. [file 41598_2021_90887_MOESM4_ESM.xlsx]

## Sheet: Sheet1
Table S2. The list of primer and probe sets used in this study
Gene	Assay ID	Amplicon length (bp)
GAPDH	4326317E*	122
Maspin	Hs00985285_m1	75
SRGN	Hs01004159_m1	72
E-cadherin	Hs01023894_m1	61
N-cadherin	Hs00983056_m1	66
Vimentin	Hs00958111_m1	65
Sanil	Hs00195591_m1	66
Slug	Hs00161904_m1	79
Twist	Hs01675818_s1	85
ZEB1	Hs00232783_m1	63
ZEB2	Hs00207691_m1	67
*Corresponding TaqMan Assay ID: Hs99999905_m1
