# Supplementary material for: Role of cytoplasmic localization of maspin in promoting cell invasion in breast cancer with aggressive phenotype
Source: Sci Rep. 2021 May 31;11:11321. doi: 10.1038/s41598-021-90887-z (PMC8166868; doi:10.1038/s41598-021-90887-z)
Supplement: Supplementary file 5 — Supplementary Table S3. [file 41598_2021_90887_MOESM5_ESM.xlsx]

## Sheet: Sheet1
Table S3. The list of primary antibodies used in western blot.
Antibody	Cat. Num.	Supplier
GAPDH	#5174	Cell Signaling Technology
HSP90	#4877	Cell Signaling Technology
Lamin B1	#13435	Cell Signaling Technology
Maspin	554292	BD Pharmingen
HaloTag	G9281	Promega
SRGN	HPA000759	Sigma-Aldrich
TWIST1	#46702	Cell Signaling Technology
TCF8/ZEB1	#3396	Cell Signaling Technology
ZEB2	sc-271984	Santa Cruz Biotechnology
Vimentin	#5741	Cell Signaling Technology
Snail	#3879	Cell Signaling Technology
Slug	#9585	Cell Signaling Technology
Smad3	#9523	Cell Signaling Technology
Phospho-Smad3 (Ser423/425)	#9520	Cell Signaling Technology
TGFβ2	sc-374658	Santa Cruz Biotechnology
