# Supplementary material for: Role of cytoplasmic localization of maspin in promoting cell invasion in breast cancer with aggressive phenotype
Source: Sci Rep. 2021 May 31;11:11321. doi: 10.1038/s41598-021-90887-z (PMC8166868; doi:10.1038/s41598-021-90887-z)
Supplement: Supplementary file 6 — Supplementary Table S4. [file 41598_2021_90887_MOESM6_ESM.xlsx]

## Sheet: Sheet1
Table S4. The list of primers and oligonucleotides used for cloning
Primer	Sequences
HT-maspin cln SgfI F	GGGTGCGATCGCCATGGATGCCCTGCAACTAGC
HT-maspin cln PmeI R	TTGTGTTTAAACAGGAGAACAGAATTTGCCAAAGA
HT-maspin-NLS cln PmeI R	TTGTGTTTAAACGACCTTTCTCTTCTTTTTTGGATGACCGTAAGGAGAACAGAATTTGCCAAAGA
Maspin cln HindIII F	GCGAAGCTTGCCACCATGGATGCCCTGCAACTAGCA
Maspin cln NheI R	ATTGCTAGCAACAGGAGAACAGAATTTGCC
ZsGreen cln BsaI F	TTTGGTCTCACTGAATGCCCAGTCCAAGCACGGCCT
ZsGreen cln BsaI R	TTTGGTCTCAAAACTCAGGGCAAGGCGGAGCCGG
P2A-BsaI F	CACCCAAGCTTACTAGTGCTAGCGGCAGCGGCGCCACAAACTTCTCTCTGCTAAAGCAAGCAGGTGATGTTGAAGAAAACCCCGGGCCT
P2A-BsaI R	TCAGAGGCCCGGGGTTTTCTTCAACATCACCTGCTTGCTTTAGCAGAGAGAAGTTTGTGGCGCCGCTGCCGCTAGCACTAGTAAGCTTG
attB1-maspin-ZsGreen F	GGGGACAAGTTTGTACAAAAAAGCAGGCTGCCACCATGGATGCCCTGCAACTAG
attB1-ZsGreen F	GGGGACAAGTTTGTACAAAAAAGCAGGCTCGCCACCATGGCCCAGTCCAAGCACGG
attB2-maspin-ZsGreen R	GGGGACCACTTTGTACAAGAAAGCTGGGTTCAGGGCAAGGCGGAGCCGGAGGCG
